# Supplementary material for: Identification and characterization of miRNAs during early pregnancy in domestic sheep
Source: Anim Genet. 2020 Aug 13;51(5):833–6. doi: 10.1111/age.12992 (PMC7540487; doi:10.1111/age.12992)
Supplement: Supplementary file 1 — Table S1. Summary of the miRNA‐Seq data [file AGE-51-833-s001.xlsx]

## Sheet: Sheet1
sample ID	ENA secondary sample accession	No. of raw reads	% trimmed	No. of clean reads	No. of collapsed reads	% aligned	No. of aligned reads
C1033	ERS3487182	4638685	38.5359	4245331	265528	49.14	130470
C107A1	ERS3487183	4499348	51.6295	3677204	135417	41.8	56600
C107B1	ERS3487184	8308479	41.4019	6739534	681353	70.52	480475
C251	ERS3487185	6459457	51.3381	5701183	237996	41.41	98545
C302	ERS3487186	14655825	39.9176	14318725	371700	43.64	162199
C312A1	ERS3487187	6844252	45.5049	6467251	447652	59.22	265079
C312B1	ERS3487188	12161334	43.4032	10236854	688430	66.97	461019
C3609	ERS3487189	4949685	49.4986	4278801	215465	40.66	87616
C379	ERS3487190	4689199	50.174	3746479	147383	41.79	61592
C4208	ERS3487191	5442567	42.9897	5144587	231385	41.82	96764
C4271A1	ERS3487192	8014495	39.0462	7687432	291121	48.87	142276
C4271B1	ERS3487193	13693474	42.0927	12170099	653037	64.27	419689
C4519	ERS3487194	5379567	44.6482	5131691	271625	53.35	144903
C4563	ERS3487195	5160670	38.9738	4855585	192431	45.48	87523
C4590	ERS3487196	9657344	35.1665	9260782	333204	49.09	163562
C48	ERS3487197	6841375	52.9903	6334746	188717	38.97	73551
C4823	ERS3487198	11242704	56.0691	10028006	138921	39.02	54211
C554	ERS3487199	5196104	56.7495	4516867	117442	38.09	44728
C73	ERS3487200	5830487	44.5556	5377377	247689	43.08	106703
C897	ERS3487201	7808699	41.5126	7528698	283967	50.72	144026
C974	ERS3487202	4401790	57.3751	3586911	139604	38.9	54300
E1033	ERS3487203	13140218	46.2074	12508566	729752	60.28	439873				3335831
E107A1	ERS3487204	10489632	40.7845	9941881	843512	64.92	547621
E251	ERS3487205	11009947	27.4911	10698273	533561	59.69	318496
E302	ERS3487206	6648722	34.5612	6276947	415238	55.52	230534
E312A1	ERS3487207	8208768	42.4246	7742360	619881	59	365710
E3609	ERS3487208	4281682	42.8543	3873143	523724	69.24	362624
E379	ERS3487209	11032557	21.0319	10661275	607480	60.53	367680
E4208	ERS3487210	11783980	39.3238	11338819	586400	53.23	312169
E4271A1	ERS3487211	7706675	34.2312	6988857	511887	61.76	316122
E4519	ERS3487212	6578056	36.4269	6312244	441340	54.9	242293
E4563	ERS3487213	21062578	34.0041	20417444	1405309	68.8	966861
E4590	ERS3487214	21268908	21.7625	20816233	695477	52.23	363280
E48	ERS3487215	8229106	43.6701	7636129	894531	64.55	577392
E4823	ERS3487216	9270336	44.4119	8411452	1052631	70.91	746431
E554	ERS3487217	5866293	40.285	5272435	691527	72.25	499608
E73	ERS3487218	8786152	39.963	8350490	643204	60.35	388168
E897	ERS3487219	9237949	47.5385	7381867	819411	67.94	556698
E974	ERS3487220	6099035	37.706	5642538	545813	59.08	322470
											7924030
