# Supplementary material for: Identification and characterization of miRNAs during early pregnancy in domestic sheep
Source: Anim Genet. 2020 Aug 13;51(5):833–6. doi: 10.1111/age.12992 (PMC7540487; doi:10.1111/age.12992)
Supplement: Supplementary file 2 — Table S2. List of miRNAs quantified in this study [file AGE-51-833-s002.xlsx]

## Sheet: known-novel-sheepmiRNAs_pokhare
miRNA	precursor	counts	predicted position	mature	hairpin
oar-1_1_mt	oar-1_1	826473,00	5p	tgtaaacatccttgactggaagct	uguaaacauccuugacuggaagcuguaaggcguugcaaggagcuuucagucggauguuuacagc
oar-1_1_st	oar-1_1	49320,00	3p	ctttcagtcggatgtttacagc	uguaaacauccuugacuggaagcuguaaggcguugcaaggagcuuucagucggauguuuacagc
oar-1_102_mt	oar-1_102	225,00	5p	tgatatgtttgatattgggttg	ugauauguuugauauuggguuguuuaauuaggaaccaacuaaaugucaaacauauucuu
oar-1_104_mt	oar-1_104	81152,00	5p	tctttggttatctagctgtatga	ucuuugguuaucuagcuguaugagugguguggagucuucauaaagcuagauaaccgaaagu
oar-1_104_st	oar-1_104	1062,00	3p	taaagctagataaccgaaagt	ucuuugguuaucuagcuguaugagugguguggagucuucauaaagcuagauaaccgaaagu
oar-1_116_mt	oar-1_116	26554,00	5p	ttaatgctaatcgtgataggggt	uuaaugcuaaucgugauagggguuuuuaccucggacugacuccuacauguuagcauuaaca
oar-1_128_st	oar-1_128	405,00	3p	cctgtgccttttacctctttaa	gagagaucagaggcgcagagugcgucaaugucaaugaagccugugccuuuuaccucuuuaa
oar-1_128_mt	oar-1_128	23510,00	5p	gagagatcagaggcgcagagt	gagagaucagaggcgcagagugcgucaaugucaaugaagccugugccuuuuaccucuuuaa
oar-1_133_st	oar-1_133	43930,00	5p	aaggagctcacagtctattgag	aaggagcucacagucuauugaguugccuuucugacuuucccacuagauugagagcuccugga
oar-1_133_mt	oar-1_133	167408,00	3p	cactagattgagagctcctgga	aaggagcucacagucuauugaguugccuuucugacuuucccacuagauugagagcuccugga
oar-1_144_st	oar-1_144	385,00	3p	cgaatcattatttgctgctct	uagcagcacaucaugguuuacauacuacagucaagaugcgaaucauuauuugcugcucu
oar-1_144_mt	oar-1_144	10482,00	5p	tagcagcacatcatggtttaca	uagcagcacaucaugguuuacauacuacagucaagaugcgaaucauuauuugcugcucu
oar-1_151_mt	oar-1_151	450,00	3p	taactctgccggggcttcc	aaguaccguugaagggguuggaggauuugguauacggauuaguuugaguaacucugccggggcuucc
oar-1_24_mt	oar-1_24	110,00	3p	ttcacttgctcatcgtgtctga	cacgacugaagcaacugagcaugcacacacuuuguuguucacuugcucaucgugucuga
oar-1_34_mt	oar-1_34	15661,00	3p	ttcaccaccttctccacccagc	cggguagagagggcagugggagguaagagcucuucacccuucaccaccuucuccacccagc
oar-1_58_st	oar-1_58	14,00	5p	cggctcagagcctgcggtctct	cggcucagagccugcggucucucguugccagggcgcgcagaaaggccgagaggacugagcccu
oar-1_58_mt	oar-1_58	756,00	3p	aaggccgagaggactgagccct	cggcucagagccugcggucucucguugccagggcgcgcagaaaggccgagaggacugagcccu
oar-1_72_mt	oar-1_72	2746,00	5p	tctggctccgtgtcttcactcccg	ucuggcuccgugucuucacucccguguguguccaccgagggagggagggacgggggcugugc
oar-1_79_st	oar-1_79	185,00	5p	cagttatcacagtgctgatgc	caguuaucacagugcugaugcuguccauucuaaagguacaguacugugauaacugaag
oar-2_980_mt	oar-1_79	181470,00	3p	tacagtactgtgataactgaag	caguuaucacagugcugaugcuguccauucuaaagguacaguacugugauaacugaag
oar-1_80_mt	oar-1_80	1248030,00	5p	caaagaattctccttttgggct	caaagaauucuccuuuugggcuuucugauuuuauuuuaagcccaaaggugaauuuuuuggg
oar-1_89_mt	oar-1_89	209,00	3p	accctctgtgttcctctctct	agagaugugcacagcagaugcuuguaaaugcacccucuguguuccucucucu
oar-10_156_st	oar-10_156	478,00	5p	agaagttcgtttgggttttcccg	agaaguucguuuggguuuucccguaagaugguacagaagaaccugaaugaaccuuuugg
oar-10_156_mt	oar-10_156	16155,00	3p	aagaacctgaatgaaccttttgg	agaaguucguuuggguuuucccguaagaugguacagaagaaccugaaugaaccuuuugg
oar-10_168_mt	oar-10_168	7246,00	3p	tgtgcaaatctatgcaaaactg	aguuuugcauaguugcacuacaagaagaauguaguugugcaaaucuaugcaaaacug
oar-10_171_mt	oar-10_171	11826,00	5p	taaagtgcttatagtgcaggtag	uaaagugcuuauagugcagguaguguuuaguuaucuacugcauuaugagcacuuaaagu
oar-10_171_st	oar-10_171	161,00	3p	actgcattatgagcacttaaagt	uaaagugcuuauagugcagguaguguuuaguuaucuacugcauuaugagcacuuaaagu
oar-10_174_mt	oar-10_174	483881,00	3p	tattgcacttgtcccggcctgt	agguugggaucaguugcaaugcuguguuucuguaugguauugcacuugucccggccugu
oar-10_174_st	oar-10_174	248,00	5p	aggttgggatcagttgcaatgct	agguugggaucaguugcaaugcuguguuucuguaugguauugcacuugucccggccugu
oar-10_176_mt	oar-10_176	162,00	3p	tggccacttgctcagcccgggc	gcgggcugucugcagggcagggccaggacagcuuccugcuggccacuugcucagcccgggc
oar-10_180_mt	oar-10_180	389,00	5p	aatggattacttctgattgct	aauggauuacuucugauugcugcuuugagaguagauuguagagaaaaucagaaauaauccauuua
oar-10_190_mt	oar-10_190	18494,00	5p	tagcagcacataatggtttgt	uagcagcacauaaugguuuguggauuuugaaaaggugcaggccauauugugcugccuca
oar-18_897_mt	oar-10_195	181,00	3p	aaacccgaacgaacttttgggc	caaaaagucuauuuggauuuuuccuuuacguccuauggaaaaaacccgaacgaacuuuugggc
oar-10_198_st	oar-10_198	2563,00	5p	gaaaggttcatttgggttttt	gaaagguucauuuggguuuuuuggaacaguuacaggaaaacccgaaugaacuuuuugg
oar-10_198_mt	oar-10_198	3049,00	3p	aaaacccgaatgaactttttgg	gaaagguucauuuggguuuuuuggaacaguuacaggaaaacccgaaugaacuuuuugg
oar-11_220_mt	oar-11_220	168,00	3p	cgcggggggcgcgccggg	ugggccccgcacuuaacacgcggggggcgcgccggg
bta-miR-423-3p	oar-11_228	190746,00	3p	aagctcggtctgaggcccctcagt	ugaggggcagagagcgagacuuuucuauuuuccaaaagcucggucugaggccccucagu
oar-11_228_st	oar-11_228	134958,00	5p	tgaggggcagagagcgagacttt	ugaggggcagagagcgagacuuuucuauuuuccaaaagcucggucugaggccccucagu
oar-11_235_mt	oar-11_235	1029,00	5p	cacaggttttgcttccatcactg	cacagguuuugcuuccaucacuguaauuuuauugcaguggugacagugagaccuguaac
oar-11_339_mt	oar-11_252	370,00	3p	ttaatttttgcaaggcttttcc	gaaaagccuugcaaaaauuaauuuuuuauuuuauuaauuaauuuuugcaaggcuuuucc
oar-11_254_mt	oar-11_254	443,00	3p	caacgacattaaaccacccga	uagguaguuuuauguuguugggccuggguuucugaacacaacgacauuaaaccacccga
oar-11_254_st	oar-11_254	299,00	5p	taggtagttttatgttgttggg	uagguaguuuuauguuguugggccuggguuucugaacacaacgacauuaaaccacccga
oar-11_273_mt	oar-11_273	189,00	5p	accctagagtttgacggcctc	acccuagaguuugacggccucggcccucccuguuccagguggaggccugcaaacuguagggugg
oar-11_276_mt	oar-11_276	5526,00	5p	atctggatcagtctatgctgact	aucuggaucagucuaugcugacuuugugauucagggucagcaugaccugguccccacau
mmu-miR-142a-3p	oar-11_278	10620,00	3p	tgtagtgtttcctactttatgga	cccauaaaguagaaagcacuacuaacagcacuggaggguguaguguuuccuacuuuauggaug
mmu-miR-142a-5p	oar-11_278	268742,00	5p	cataaagtagaaagcactact	cccauaaaguagaaagcacuacuaacagcacuggaggguguaguguuuccuacuuuauggaug
oar-11_299_mt	oar-11_299	3854,00	3p	tagtgcaatattgcttatagggt	acccuaucgauauugucucugcuguguaaauagcucugaguagugcaauauugcuuauagggu
oar-11_299_st	oar-11_299	438,00	5p	accctatcgatattgtctctgc	acccuaucgauauugucucugcuguguaaauagcucugaguagugcaauauugcuuauagggu
oar-11_301_mt	oar-11_301	58857,00	3p	cagtgcaatagtattgtcaaagc	gcucugacuuuauugcacuacuguacuguacagcuagcagugcaauaguauugucaaagc
oar-11_301_st	oar-11_301	194,00	5p	gctctgactttattgcactact	gcucugacuuuauugcacuacuguacuguacagcuagcagugcaauaguauugucaaagc
oar-11_303_mt	oar-11_303	7974,00	3p	taatgcccctaaaaatccttat	gagggacuuucaggggcagcuguguuuucugacucagucauaaugccccuaaaaauccuuau
oar-11_303_st	oar-11_303	76,00	5p	gagggactttcaggggcagctgt	gagggacuuucaggggcagcuguguuuucugacucagucauaaugccccuaaaaauccuuau
oar-11_304_mt	oar-11_304	700,00	5p	gagggtttgggtttggtcgtggga	gaggguuuggguuuggucgugggagcuuuagcgucccacaugugcugcccacuuccucca
rno-miR-451-5p	oar-11_308	36135,00	5p	aaaccgttaccattactgagtt	aaaccguuaccauuacugaguuuaguaaugguaacgguucuc
oar-11_311_st	oar-11_311	343,00	5p	ggatatcatcatatactgtaagt	ggauaucaucauauacuguaaguuugugaugagauacuacaguauagaugauguacu
oar-11_311_mt	oar-11_311	509,00	3p	tacagtatagatgatgtact	ggauaucaucauauacuguaaguuugugaugagauacuacaguauagaugauguacu
oar-11_315_st	oar-11_315	1704,00	5p	accttggctctagactgcttact	accuuggcucuagacugcuuacugcccgggccgcccucaguaacagucuccagucacggcc
oar-11_315_mt	oar-11_315	2286,00	3p	taacagtctccagtcacggcc	accuuggcucuagacugcuuacugcccgggccgcccucaguaacagucuccagucacggcc
oar-11_316_mt	oar-11_316	2910,00	3p	ccaatattggctgtgctgctcc	uagcagcacagaaauguugguacugggaagagagccugccaauauuggcugugcugcucc
oar-11_316_st	oar-11_316	3759,00	5p	tagcagcacagaaatgttggta	uagcagcacagaaauguugguacugggaagagagccugccaauauuggcugugcugcucc
oar-11_318_st	oar-11_318	282,00	3p	caaaccacactgtggtgttaga	cagcagcacacugugguuuguacggcacuguggccacguccaaaccacacugugguguuaga
oar-11_318_mt	oar-11_318	23633,00	5p	cagcagcacactgtggtttgta	cagcagcacacugugguuuguacggcacuguggccacguccaaaccacacugugguguuaga
oar-11_320_st	oar-11_320	528,00	3p	actgccccaggtgctgctggg	cgcauccccuagggcauugguguaaagcuggagacccacugccccaggugcugcuggg
oar-11_320_mt	oar-11_320	1125,00	5p	cgcatcccctagggcattggtgt	cgcauccccuagggcauugguguaaagcuggagacccacugccccaggugcugcuggg
oar-11_339_mt	oar-11_339	370,00	3p	ttaatttttgcaaggcttttcc	gaaaagccuugcaaaaauuaauuaauaaaauaaaaaauuaauuuuugcaaggcuuuucc
oar-11_349_mt	oar-11_349	271,00	3p	aaaaccagaacgaactttttgt	caaaagcucauucggguuuuucuguaagauauuaugggaaaaccagaacgaacuuuuugu
oar-12_354_mt	oar-12_354	160,00	3p	aattgaggtgtagttagcaaac	uugcuaacauaccucaaaaaacaauuuugaaaaaguacauaugacuuuuugcaccuuuuaaaaauugagguguaguuagcaaac
oar-12_362_mt	oar-12_362	439,00	3p	cacatggagttgctgttacaat	aguaacagcaucuccacuggaaguugacgcacaguccacauggaguugcuguuacaau
oar-12_369_st	oar-12_369	66,00	3p	caatcagcaagtatactgccct	uggcagugucuuagcugguuguugugaguaauaaugcaggaagcaaucagcaaguauacugcccu
oar-12_369_mt	oar-12_369	4974,00	5p	tggcagtgtcttagctggttgt	uggcagugucuuagcugguuguugugaguaauaaugcaggaagcaaucagcaaguauacugcccu
cgr-miR-29c-5p	oar-12_374	1070,00	5p	accgatttctcctggtgttcaga	ugaccgauuucuccugguguucagagucuguuuuugucuagcaccauuugaaaucgguua
oar-12_378_mt	oar-12_374	19863,00	3p	tagcaccatttgaaatcggtta	ugaccgauuucuccugguguucagagucuguuuuugucuagcaccauuugaaaucgguua
cgr-miR-29c-5p	oar-12_378	1070,00	5p	accgatttctcctggtgttcaga	ugaccgauuucuccugguguucagagucuguuuuugucuagcaccauuugaaaucgguua
oar-12_378_mt	oar-12_378	19863,00	3p	tagcaccatttgaaatcggtta	ugaccgauuucuccugguguucagagucuguuuuugucuagcaccauuugaaaucgguua
oar-12_383_mt	oar-12_383	881,00	3p	aaaaaaccgagtgaactttttg	aaaaguucauuaggguuuuucugugagaugguauggaaaaaaccgagugaacuuuuug
oar-12_383_st	oar-12_383	47,00	5p	aaaagttcattagggtttttct	aaaaguucauuaggguuuuucugugagaugguauggaaaaaaccgagugaacuuuuug
oar-12_384_mt	oar-12_384	1012,00	5p	tgacctatgaattgacagacaa	ugaccuaugaauugacagacaaugggacuaagucugucugucauuucuguaggccaau
oar-12_396_st	oar-12_396	64,00	3p	aaaactctgaatgaactttatg	auaaguucauucggaguuguccacgcgcucaucuggaaaacucugaaugaacuuuaug
oar-12_396_mt	oar-12_396	467,00	5p	ataagttcattcggagttgtcc	auaaguucauucggaguuguccacgcgcucaucuggaaaacucugaaugaacuuuaug
oar-12_399_mt	oar-12_399	14962,00	3p	acagcaggcacagacaggcagt	ugccugucuacacuugcugugcagaacauccgcucaccuguacagcaggcacagacaggcagu
oar-12_399_st	oar-12_399	2185,00	5p	tgcctgtctacacttgctgtgc	ugccugucuacacuugcugugcagaacauccgcucaccuguacagcaggcacagacaggcagu
oar-12_407_st	oar-12_407	155,00	5p	aaaagttcatttgggttgttcct	aaaaguucauuuggguuguuccuuaacaguuuaugggaaaaccugaaugaacuuauugg
oar-12_407_mt	oar-12_407	3377,00	3p	aaaacctgaatgaacttattgg	aaaaguucauuuggguuguuccuuaacaguuuaugggaaaaccugaaugaacuuauugg
oar-12_409_mt	oar-12_409	136312,00	3p	taatactgtctggtaatgccg	ucuuaccagacacgguuagaucugguccuucugucuaauacugucugguaaugccg
oar-12_428_st	oar-12_428	316,00	3p	gatttcagtggagtgaagctca	uccuucauuccaccggagucugucucguacccacccagauuucaguggagugaagcuca
oar-12_428_mt	oar-12_428	83863,00	5p	tccttcattccaccggagtctgt	uccuucauuccaccggagucugucucguacccacccagauuucaguggagugaagcuca
oar-12_430_mt	oar-12_430	50592,00	5p	aacattcattgctgtcggtggg	aacauucauugcugucgguggguugaacuguguggacaagcucacugaacaaugagugcaac
oar-12_435_mt	oar-12_435	158,00	3p	aaaccctgaacgaaggtcttgg	aagagguucauucaggguuuucuguaacaucuaauggaaaacccugaacgaaggucuugg
oar-11_235_mt	oar-13_437	1029,00	5p	cacaggttttgcttccatcactg	cacagguuuugcuuccaucacuguaauucuauugcaguggugacaaugagaccuguaac
oar-13_455_mt	oar-13_455	23593,00	5p	aggactgtccaacctgagaat	aggacuguccaaccugagaauggugagcauccagggacaaucucagguucgucagcccgca
oar-13_455_st	oar-13_455	8615,00	3p	atctcaggttcgtcagcccgca	aggacuguccaaccugagaauggugagcauccagggacaaucucagguucgucagcccgca
oar-13_457_mt	oar-13_457	1137,00	5p	tgccaagcccacgttcaaaggc	ugccaagcccacguucaaaggcuguuucuucaaaguuaauggugccgccuuugagcugggaggggaagc
oar-13_458_mt	oar-13_458	7078,00	3p	agggttgggcggaggctttcct	gagggccccccccaauccuguugugcuugguucagaggguugggcggaggcuuuccu
oar-13_458_st	oar-13_458	555,00	5p	gagggccccccccaatcctgt	gagggccccccccaauccuguugugcuugguucagaggguugggcggaggcuuuccu
efu-miR-499	oar-13_461	19595,00	5p	ttaagacttgcagtgatgtttaact	uuaagacuugcagugauguuuaacuccucuccacgugaacaucacagcaagucug
oar-13_461_st	oar-13_461	68,00	3p	gaacatcacagcaagtctg	uuaagacuugcagugauguuuaacuccucuccacgugaacaucacagcaagucug
oar-23_1296_mt	oar-13_485	817,00	3p	tggaatgtaaagaagtatgtat	acauacuucuuuaugugcccauauggaccugcuaagcuauggaauguaaagaaguauguau
oar-13_488_mt	oar-13_488	6283,00	5p	ctgaacttggagtcagaaggc	cugaacuuggagucagaaggccuggaggucaacgugaaaugggccaccuacuagcagccuggcuucuuaccu
oar-19_917_mt	oar-14_504	143,00	3p	agctggtgttgtgaatcaggccg	gccucggagcaccagccagaggaggaagcgcgccgaguucugguaucguugcugcagcugguguugugaaucaggccg
oar-19_917_mt	oar-14_505	143,00	5p	agctggtgttgtgaatcaggccg	agcugguguugugaaucaggccgacgagcagcgcauccucuuacccggcuauuucacgacaccaggguu
oar-14_510_st	oar-14_510	2570,00	5p	cagtggttttaccctatggtag	cagugguuuuacccuaugguagguuacgucaugcuguucuaccacaggguagaaccacggaca
oar-14_510_mt	oar-14_510	61349,00	3p	accacagggtagaaccacggaca	cagugguuuuacccuaugguagguuacgucaugcuguucuaccacaggguagaaccacggaca
oar-14_521_mt	oar-14_521	15121,00	5p	tgagacctccgggttctgagct	ugagaccuccggguucugagcugugauguugcuuccgagcugggaucucuggggucucggu
oar-14_523_mt	oar-14_523	282,00	5p	aatagctcagaatgtcacttctg	aauagcucagaaugucacuucuguuuuaaauaacagaauugauaacugagcaagg
oar-14_535_st	oar-14_535	2294,00	3p	ctatacggcctcctagctttccc	ugagguaggagguuguauaguugaggaggacacccaaggagaucacuauacggccuccuagcuuuccc
oar-14_535_mt	oar-14_535	70839,00	5p	tgaggtaggaggttgtatagtt	ugagguaggagguuguauaguugaggaggacacccaaggagaucacuauacggccuccuagcuuuccc
oar-14_537_mt	oar-14_537	1530932,00	5p	tccctgagaccctttaacctgt	ucccugagacccuuuaaccugugaggauguccagggucacaggugagguucuugggagcc
oar-14_537_st	oar-14_537	671,00	3p	acaggtgaggttcttgggagcc	ucccugagacccuuuaaccugugaggauguccagggucacaggugagguucuugggagcc
oar-14_549_mt	oar-14_549	1928,00	5p	tcccgggctggaggagtctgcagg	ucccgggcuggaggagucugcagggaggggacugcgucucgucccgcccggggaga
oar-14_549_st	oar-14_549	121,00	3p	cgtctcgtcccgcccggggaga	ucccgggcuggaggagucugcagggaggggacugcgucucgucccgcccggggaga
oar-14_555_mt	oar-14_554	736,00	5p	tccctgtcttcaatcctgtagt	ucccugucuucaauccuguagucgggacagcugaacgaguacacggagcggaaggaga
oar-14_555_mt	oar-14_555	715,00	3p	tccctgtcttcaatcctgtagt	ucaggaguuggggaugggguggcguggucugugaccucucccugucuucaauccuguagu
oar-14_567_mt	oar-14_567	2232,00	3p	ctggccctctctgcccttccgt	gggggggcaggaggggcucagggagauagugugugcugccccuggcccucucugcccuuccgu
oar-14_571_mt	oar-14_571	101,00	3p	aaatgcctgaatgaactttttg	aaaaguuuauucagguuuuugcguaagaucuuacagaaaugccugaaugaacuuuuug
oar-14_578_mt	oar-14_578	4217,00	5p	tctctgggcctgtgtcttaggct	ucucugggccugugucuuaggcucugcaagaucaaccgagcaaagcacacggccugcagagaggc
oar-14_578_st	oar-14_578	636,00	3p	caaagcacacggcctgcagagaggc	ucucugggccugugucuuaggcucugcaagaucaaccgagcaaagcacacggccugcagagaggc
oar-15_596_st	oar-15_596	1287,00	3p	aatcactagttccactgccatc	aggcaguguaauuagcugauuguacucucaugcuuacaaucacuaguuccacugccauc
oar-15_596_mt	oar-15_596	673,00	5p	aggcagtgtaattagctgattgt	aggcaguguaauuagcugauuguacucucaugcuuacaaucacuaguuccacugccauc
oar-15_599_st	oar-15_599	407,00	3p	aatcactaaccacacggccagg	aggcaguguaguuagcugauugcuaauaauaccaaucacuaaccacacggccagg
oar-15_599_mt	oar-15_599	13794,00	5p	aggcagtgtagttagctgattgc	aggcaguguaguuagcugauugcuaauaauaccaaucacuaaccacacggccagg
oar-15_616_mt	oar-15_616	907,00	3p	cttctgtccgtcttgctacc	uagcaauuuggcagaucuguuggcacauacacuucuguccgucuugcuacc
oar-15_620_mt	oar-15_620	247,00	3p	aagcccttaccccaaaaagcat	ucuuuugcggucugggcuugcuguacauaacucaauagccggaagcccuuaccccaaaaagcau
oar-15_624_mt	oar-15_624	18246,00	3p	cagtgcaatgttaaaagggc	gcucuuuucacauugugcuacugucugcgccugucacuagcagugcaauguuaaaagggc
oar-15_634_mt	oar-15_634	10960,00	5p	atcccaccgctgccacca	aucccaccgcugccaccacugcugcuacugcuccgcaggugcugcugguggugauggugauaguccg
oar-15_640_st	oar-15_640	17,00	3p	caagcttgtgtctataggtatg	aacccguagauccgaacuuguggugauagugcacacaagcuugugucuauagguaug
oar-15_640_mt	oar-15_640	172586,00	5p	aacccgtagatccgaacttgtg	aacccguagauccgaacuuguggugauagugcacacaagcuugugucuauagguaug
oar-16_662_st	oar-16_662	825,00	5p	ttacagttgttcaaccagttact	uuacaguuguucaaccaguuacuaaucuaacuaacuguaaccaguugaacaacugaaccc
oar-16_662_mt	oar-16_662	1788,00	3p	taaccagttgaacaactgaaccc	uuacaguuguucaaccaguuacuaaucuaacuaacuguaaccaguugaacaacugaaccc
oar-16_665_mt	oar-16_664	515,00	3p	tggcagtgtattgttagctggt	uuguuaacgaaguacaccggugaccuaugugugauggguuggcaguguauuguuagcuggu
oar-16_665_mt	oar-16_665	623,00	5p	tggcagtgtattgttagctggt	uggcaguguauuguuagcugguugaauaugugagugccaucagcuaacaugcaacugcuauc
oar-16_666_mt	oar-16_666	411,00	3p	gaaaacctgaacaaacttttgg	aaaaauuuuauucaaguuuuuccagaauauugcccaggaaaaccugaacaaacuuuugg
oar-16_683_mt	oar-16_683	1460,00	3p	ccacagactgtagcctctgtcca	cuaaguugcuucagucguguccagcucuuugcaaucccacagacuguagccucugucca
oar-17_722_mt	oar-17_703	521,00	5p	gatgaggctcagcgagccctgg	gaugaggcucagcgagcccuggucccugugucugauucccagggcucgcugagccucaucuu
oar-17_709_mt	oar-17_709	343,00	5p	ccacctcccctgcaaacgtcc	ccaccuccccugcaaacguccagugaugcagaccuaauggacguuggcucugguggugaugg
gga-miR-1306-3p	oar-17_709	39,00	3p	tggacgttggctctggtggtgat	ccaccuccccugcaaacguccagugaugcagaccuaauggacguuggcucugguggugaugg
oar-17_722_mt	oar-17_722	485,00	5p	gatgaggctcagcgagccctgg	gaugaggcucagcgagcccugggaaucagacacagggaccagggcucgcugagccucaucuc
oar-17_724_mt	oar-17_724	132,00	5p	tagagagaacccccagacttgg	uagagagaacccccagacuuggcaccuugcccaaggucuggggguucucuccauc
oar-17_727_mt	oar-17_727	3415,00	3p	cagtgcaatgatattgtcaaagc	ucugacgagguugcacuacugugcuuugaggagcagugcaaugauauugucaaagc
oar-2_957_mt	oar-18_743	2241,00	5p	tggaagactagtgattttgttgtt	uggaagacuagugauuuuguuguugucuccugcacucaacaacaagucccagucugccgca
oar-18_755_mt	oar-18_755	1189,00	5p	cccagggattgagtctgtgct	cccagggauugagucugugcuccccugcaggagaagcauggauuuuuaaccccugcaca
oar-18_757_mt	oar-18_757	1443,00	5p	tgaaaatgacgtgacggacttct	ugaaaaugacgugacggacuucucgucagccugucuugugagaggcucucacuagucauuuuccc
oar-18_762_mt	oar-18_762	94988,00	3p	tctcacacagaaatcgcacccatc	aggggugcuaucugugguugaggacacggcaaauggaacugucucacacagaaaucgcacccauc
oar-18_762_st	oar-18_762	162,00	5p	aggggtgctatctgtggttgaggaca	aggggugcuaucugugguugaggacacggcaaauggaacugucucacacagaaaucgcacccauc
oar-18_764_mt	oar-18_764	5949,00	3p	ccctgaactaggggtctggagg	gcugacuccuaguccagugcuugugauggcuggugggcccugaacuaggggucuggagg
oar-18_764_st	oar-18_764	1523,00	5p	gctgactcctagtccagtgct	gcugacuccuaguccagugcuugugauggcuggugggcccugaacuaggggucuggagg
oar-18_864_mt	oar-18_864	341,00	3p	aatattatacagtcaacctct	agguugccugugagguguucacuuuucuaaacgaugaauauuauacagucaaccucu
oar-18_870_mt	oar-18_870	1744,00	5p	tgctggctggagaacttacc	ugcuggcuggagaacuuaccuggauuagagguucugggauucccaucugacaagccaguucucugguggcaau
oar-18_882_mt	oar-18_882	1684,00	5p	ttccctttgtcatcctttgccc	uucccuuugucauccuuugcccaggguucugaguggggcagggacagcaaaggggugc
oar-18_890_mt	oar-18_890	4035,00	5p	ttcccggccaacgcacca	uucccggccaacgcaccaaauguuguagccaugcguccugggaaac
oar-18_893_mt	oar-18_893	144,00	3p	taaagttcatttgggtttttct	cauggcccucuuggaauuuauugaauuggccauaaaguucauuuggguuuuucu
oar-18_897_mt	oar-18_897	181,00	3p	aaacccgaacgaacttttgggc	caaaaaguucauucggguugucuguaccagcuaauggaaaaacccgaacgaacuuuugggc
oar-18_899_st	oar-18_899	15,00	5p	tggcagtcagatattgtttaac	uggcagucagauauuguuuaacagaugaagugguuucuguuggacacuucaguacugcuac
oar-18_899_mt	oar-18_899	208,00	3p	ttggacacttcagtactgctac	uggcagucagauauuguuuaacagaugaagugguuucuguuggacacuucaguacugcuac
oar-18_902_mt	oar-18_902	2716,00	5p	acccgtcccgtgcgtccccggac	acccgucccgugcguccccggacgucgcucucugccccgggaacgucgggacuggagc
oar-18_902_st	oar-18_902	31,00	3p	cgggaacgtcgggactggagc	acccgucccgugcguccccggacgucgcucucugccccgggaacgucgggacuggagc
oar-AMGL01127290.1_2231_mt	oar-19_904	57001,00	3p	tcacagtgaaccggtctcttt	gggggccgaggcacuguccgagagugaguagcaggucucacagugaaccggucucuuu
oar-19_911_mt	oar-19_911	255,00	3p	caattctgagaactcctgcaa	ccaggagugucuuuggauugucuggagccugggcaauucugagaacuccugcaa
oar-19_911_st	oar-19_911	268,00	5p	ccaggagtgtctttggattgtct	ccaggagugucuuuggauugucuggagccugggcaauucugagaacuccugcaa
oar-19_917_mt	oar-19_917	145,00	5p	agctggtgttgtgaatcaggccg	agcugguguugugaaucaggccgucgccaaucagagaacggcuacuucacaacaccaggguc
oar-3_1507_mt	oar-19_923	1266,00	5p	tatggctttttattcctatgtga	uauggcuuuuuauuccuaugugauucuacugcucacucauauagggauuggagccguggcg
oar-19_923_st	oar-19_923	19,00	3p	atatagggattggagccgtggcg	uauggcuuuuuauuccuaugugauucuacugcucacucauauagggauuggagccguggcg
oar-19_931_st	oar-19_931	1356,00	3p	catcgggaatgtcgtgtccgccc	aaugacacgaucacucccguugagugggcacccaagaagccaucgggaaugucguguccgccc
xla-miR-425-5p	oar-19_931	18332,00	5p	aatgacacgatcactcccgttgag	aaugacacgaucacucccguugagugggcacccaagaagccaucgggaaugucguguccgccc
oar-19_946_mt	oar-19_946	311,00	5p	gaacgaaatccaagcgcagctg	gaacgaaauccaagcgcagcuggaaugcucuggagacaacagcugcuuuugggauuccguugcc
oar-19_949_mt	oar-19_949	294,00	3p	tctgtgtgagctctggcacgg	uugcuuguguucacacuguggccguucugcuuuaucuccuggucugugugagcucuggcacgg
oar-7_1935_mt	oar-2_1006	167,00	3p	aaaactcagatgaactttttgg	aaaaaauuuguucagguuuucuguaacaucuuacaaaaaacucagaugaacuuuuugg
oar-2_1027_mt	oar-2_1027	2438,00	3p	tcccgggtttcggcacca	ggcuggccguggagaaugagacugagaaggaaccucaaccucccggguuucggcacca
oar-2_1027_mt	oar-2_1029	2438,00	3p	tcccgggtttcggcacca	ggcuggccguggagaaugagacugagaaggaaccucaaccucccggguuucggcacca
oar-2_1030_mt	oar-2_1030	11216,00	5p	tatgtgcctttggactacatcg	uaugugccuuuggacuacaucguggaagccagcaccaugcaguccaugggcauauacacu
oar-2_1030_st	oar-2_1030	4001,00	3p	gcagtccatgggcatatacact	uaugugccuuuggacuacaucguggaagccagcaccaugcaguccaugggcauauacacu
oar-2_1033_mt	oar-2_1033	305,00	3p	cacccctgactctctgtgccgctt	auggcauggagagaggcuggagggcagacgauccagacuccaccccugacucucugugccgcuu
oar-2_1039_mt	oar-2_1039	157,00	3p	aaggagctcacagtctat	ggacugugagagacuagagucuuuaacccuuaaggagcucacagucuau
oar-2_1041_mt	oar-2_1041	169,00	3p	atcctgctcacagcgcca	gaggcugguggcagagaugcccauagugugccguguaucgcugauccugcucacagcgcca
oar-2_1049_st	oar-2_1049	218,00	5p	gtgcctactgagctgatatcagt	gugccuacugagcugauaucaguucucauuuuacacacuggcucaguucagcaggaac
oar-5_1718_mt	oar-2_1049	155935,00	3p	tggctcagttcagcaggaac	gugccuacugagcugauaucaguucucauuuuacacacuggcucaguucagcaggaac
oar-2_1051_mt	oar-2_1051	3207167,00	3p	ttcacagtggctaagttctgc	agagcuuagcugauuggugaacagugacugguuuccgcuuuguucacaguggcuaaguucugc
rno-miR-27b-5p	oar-2_1051	2539,00	5p	agagcttagctgattggtgaacag	agagcuuagcugauuggugaacagugacugguuuccgcuuuguucacaguggcuaaguucugc
oar-2_1075_mt	oar-2_1075	236,00	3p	aaaaacccagatgaactttttt	aaagguucauucagguuuuuuugcaccaucuuacagaaaaacccagaugaacuuuuuu
oar-2_1075_st	oar-2_1075	38,00	5p	aaaggttcattcaggttttttt	aaagguucauucagguuuuuuugcaccaucuuacagaaaaacccagaugaacuuuuuu
oar-2_1078_st	oar-2_1078	2032,00	3p	tgctatgccaacatattgccatc	aggcaagaugcuggcauagcuguugcacugugaaccugcuaugccaacauauugccauc
oar-2_1078_mt	oar-2_1078	219946,00	5p	aggcaagatgctggcatagctg	aggcaagaugcuggcauagcuguugcacugugaaccugcuaugccaacauauugccauc
oar-2_1088_mt	oar-2_1088	6863,00	5p	ccaggtccctgttcgggcgcca	ccaggucccuguucgggcgccacuugucacggucuuuguagacugggaccuggggacuggagucgaugagaagagggacgcaggg
oar-AMGL01127290.1_2231_st	oar-2_1099	461,00	5p	cggggccgtagcactgtctga	cggggccguagcacugucugagagguuuacauuucucacagugaaccggucucuuu
oar-AMGL01127290.1_2231_mt	oar-2_1099	57001,00	3p	tcacagtgaaccggtctcttt	cggggccguagcacugucugagagguuuacauuucucacagugaaccggucucuuu
oar-2_1108_st	oar-2_1108	12,00	3p	attgtccttgctgtttggagat	auccccagauacaauggacaauaugcuauuauaauuggguggcauuguccuugcuguuuggagau
oar-2_1108_mt	oar-2_1108	421,00	5p	atccccagatacaatggacaata	auccccagauacaauggacaauaugcuauuauaauuggguggcauuguccuugcuguuuggagau
oar-2_1117_st	oar-2_1117	237,00	5p	gtcatttttgtgatctgcagct	gucauuuuugugaucugcagcuaguauucucacuccaguugcauagucacaaaagugauc
oar-2_1117_mt	oar-2_1117	4302,00	3p	ttgcatagtcacaaaagtgatc	gucauuuuugugaucugcagcuaguauucucacuccaguugcauagucacaaaagugauc
oar-2_1118_mt	oar-2_1118	2939,00	5p	aaaaagttcgttcgggtttttc	aaaaaguucguucggguuuuucuguuaccacuucuggaaacccgaaugagcuuuucag
oar-2_953_st	oar-2_953	289,00	3p	caatttagtgtgtgtgatatt	uauugcacauuacuaaguugcauguugucacggccucagugcaauuuagugugugugauauu
oar-2_953_mt	oar-2_953	2978,00	5p	tattgcacattactaagttg	uauugcacauuacuaaguugcauguugucacggccucagugcaauuuagugugugugauauu
oar-2_957_mt	oar-2_957	2259,00	5p	tggaagactagtgattttgttgtt	uggaagacuagugauuuuguuguuuuuagauaacugaaucgacaacaaaucacagucugccaua
oar-2_957_st	oar-2_957	2216,00	3p	caacaaatcacagtctgccata	uggaagacuagugauuuuguuguuuuuagauaacugaaucgacaacaaaucacagucugccaua
oar-2_960_mt	oar-2_960	15952,00	3p	aaaagctgggttgagagggcga	gccuucucuucccgguucuucccggagucgggaaaagcuggguugagagggcga
oar-2_962_mt	oar-2_962	252,00	3p	taccgggccagctggaaggaga	uccuccagcccggcccgggagggguccgccuaccgggccagcuggaaggaga
oar-2_977_mt	oar-2_977	126787,00	5p	ttccctttgtcatcctatgcct	uucccuuugucauccuaugccugagaauauaugaaggaggcugggaaggcaaagggacg
oar-7_1926_mt	oar-2_979	105,00	5p	caaaaagttcgtttgaggtttt	caaaaaguucguuugagguuuucuaucugaucuuacugaaaaaccccaaagaaacuuucuagc
oar-2_980_mt	oar-2_980	181470,00	3p	tacagtactgtgataactgaag	cgguuaucaugguaccgaugcuguauaucugaaagguacaguacugugauaacugaag
oar-2_986_st	oar-2_986	238,00	3p	cttatgcaagattcccttctac	aguggggaacccuuccaugaggaguagaacacuccuuaugcaagauucccuucuac
oar-2_986_mt	oar-2_986	711,00	5p	agtggggaacccttccatgaggag	aguggggaacccuuccaugaggaguagaacacuccuuaugcaagauucccuucuac
oar-2_988_mt	oar-2_988	458,00	3p	aaactggaacgaactttttggcc	acaaaaaguccguucagauuuuuccauaagaugcuacagggaaacuggaacgaacuuuuuggcc
oar-2_996_mt	oar-2_996	3762,00	3p	ttgaggagctcacagtctagt	gagagugagaguuacagagauggcauagcuaagacauugcuguuacccuugaggagcucacagucuagu
oar-12_407_mt	oar-20_1136	3377,00	3p	aaaacctgaatgaacttattgg	acagaguuuguucagguuuuucuuaugggaaaaccugaaugaacuuauugg
oar-20_1169_mt	oar-20_1142	2575,00	3p	aagtggagccagaaaccttgcca	gagggguuugggcugugcuucucugcccuuucacggaaguggagccagaaaccuugcca
oar-20_1169_mt	oar-20_1169	2577,00	3p	aagtggagccagaaaccttgcca	gagggguuugggcugugcuucucugcccuuucacagaaguggagccagaaaccuugcca
oar-20_1174_st	oar-20_1174	19,00	3p	tcctcttctccctcctcccagg	guagaggagauggcgcaggggacacgagcuaaaauggggggcuccugggaccccccaacauguguccucuucucccuccucccagg
oar-20_1174_mt	oar-20_1174	703,00	5p	gtagaggagatggcgcagggga	guagaggagauggcgcaggggacacgagcuaaaauggggggcuccugggaccccccaacauguguccucuucucccuccucccagg
oar-21_1216_mt	oar-21_1216	17001,00	3p	catctagactgtgagcttctaga	aaggagcuuacaaucuagcuggggguaaacgacuugcacaugaacgcaucuagacugugagcuucuaga
oar-21_1216_st	oar-21_1216	3080,00	5p	aaggagcttacaatctagctggg	aaggagcuuacaaucuagcuggggguaaacgacuugcacaugaacgcaucuagacugugagcuucuaga
oar-21_1230_mt	oar-21_1230	164,00	3p	aggaagtcggagctgtgcttt	cgugcagcuccggcagguucauacuccaaguauguggagcuagugggaggaagucggagcugugcuuu
oar-21_1239_st	oar-21_1239	30,00	5p	aaaaagttcgttcaggttttc	aaaaaguucguucagguuuuccaguaacaauuuagagaaaaaaucugaacaaacuuuuugga
oar-21_1239_mt	oar-21_1239	573,00	3p	aaaatctgaacaaactttttgga	aaaaaguucguucagguuuuccaguaacaauuuagagaaaaaaucugaacaaacuuuuugga
oar-21_1254_mt	oar-21_1254	323763,00	5p	ctgacctatgaattgacagcc	cugaccuaugaauugacagccagugcucucguguccccucuggcugccaauuccauaggucacag
oar-22_1269_mt	oar-22_1269	56480,00	5p	tgagaactgaattccataggctgt	ugagaacugaauuccauaggcugugagcucuagcaaaugcccuagggacucaguucugg
oar-22_1271_mt	oar-22_1271	133,00	5p	tattcccagcttgcattccact	uauucccagcuugcauuccacuggaucauaacaaugggaagcaugcugugguugggu
oar-22_1280_st	oar-22_1280	4681,00	3p	actcggcgtggcgtcggtcgtgg	ucgaccggaccucgaccggcucgucuauguugccaaucgacucggcguggcgucggucgugg
oar-22_1280_mt	oar-22_1280	37491,00	5p	tcgaccggacctcgaccggct	ucgaccggaccucgaccggcucgucuauguugccaaucgacucggcguggcgucggucgugg
oar-22_1286_mt	oar-22_1286	1611,00	5p	accccccgccgcccctcgc	accccccgccgccccucgcacaguccacuggcagggugggaguuggggagagguggcucaggagguua
oar-7_1935_mt	oar-23_1290	167,00	3p	aaaactcagatgaactttttgg	aaaaaguucacauggguuuuccauaagcuguuauggaaaaacucagaugaacuuuuugg
oar-23_1296_mt	oar-23_1296	817,00	3p	tggaatgtaaagaagtatgtat	acauacuucuuuauguacccauaugaacauacaaugcuauggaauguaaagaaguauguau
oar-18_897_mt	oar-23_1302	209,00	3p	aaacccgaacgaacttttgggc	aaaaguucauucgagcuuuuccguaacacccuacggaaacccgaacgaacuuuugggc
oar-23_1308_st	oar-23_1308	87,00	3p	tcaaaagttttaaagcagtca	acugcuuuaaaaccuuugacaggugcugggaugaucugucaaaaguuuuaaagcaguca
oar-23_1308_mt	oar-23_1308	393,00	5p	actgctttaaaacctttgacag	acugcuuuaaaaccuuugacaggugcugggaugaucugucaaaaguuuuaaagcaguca
oar-24_1326_st	oar-24_1326	27,00	5p	cggggttttgagggcgagatga	cgggguuuugagggcgagaugaguuuauguuuuauccaacuggcccacaaagucccgcu
oar-24_1326_mt	oar-24_1326	3494,00	3p	aactggcccacaaagtcccgct	cgggguuuugagggcgagaugaguuuauguuuuauccaacuggcccacaaagucccgcu
oar-24_1332_mt	oar-24_1332	1745,00	3p	accatctgtgggattatgactga	cgcagguucagacauuugguguaugugcuugguugaggagccaauggggcaaaguuaccaucugugggauuaugacuga
oar-24_1332_st	oar-24_1332	37,00	5p	cgcaggttcagacatttg	cgcagguucagacauuugguguaugugcuugguugaggagccaauggggcaaaguuaccaucugugggauuaugacuga
oar-24_1345_mt	oar-24_1345	64076,00	5p	caaagtgctgttcgtgcaggt	caaagugcuguucgugcagguagugugaucacccgaccuacugcugagccagcacuucccga
oar-24_1345_st	oar-24_1345	433,00	3p	actgctgagccagcacttcccga	caaagugcuguucgugcagguagugugaucacccgaccuacugcugagccagcacuucccga
oar-24_1349_mt	oar-24_1349	384,00	5p	gagactgtccatcctgcaccacct	gagacuguccauccugcaccaccuugacccucucagagccaggugggcuggagacagggccac
oar-24_1362_st	oar-24_1362	31,00	3p	agcaggcctgtcagggcgttg	uggcucugcaaggucggcucaaggugggucuggauguugagcaggccugucagggcguug
oar-24_1363_mt	oar-24_1362	752,00	5p	tggctctgcaaggtcggct	uggcucugcaaggucggcucaaggugggucuggauguugagcaggccugucagggcguug
oar-24_1363_mt	oar-24_1363	437,00	3p	tggctctgcaaggtcggct	gcgacgugagggcagcggcgccugugagcuugguggugcugacguuggcucugcaaggucggcu
oar-24_1383_mt	oar-24_1383	932,00	3p	catcctggatcctcttaacctct	agggcugggcuuccaggaugggcuggggagggcagcccccauccuggauccucuuaaccucu
oar-24_1384_mt	oar-24_1384	5361,00	5p	tgcgggatctttagttgtggcg	ugcgggaucuuuaguuguggcgugugcauucuuaguugcagcaacuaaagaucccucagg
oar-24_1384_st	oar-24_1384	1505,00	3p	cagcaactaaagatccctcagg	ugcgggaucuuuaguuguggcgugugcauucuuaguugcagcaacuaaagaucccucagg
oar-25_1402_mt	oar-25_1402	892,00	3p	tccctgggctctgcctccc	gggcaggcagagggacuacucagucccgccugagucccugggcucugccuccc
oar-25_1416_mt	oar-25_1416	2582,00	5p	ttagggccctggctccatctcct	uuagggcccuggcuccaucuccuuuaggaaaaccuucuguggggaguggggcuuugacccuaacc
oar-25_1416_st	oar-25_1416	36,00	3p	agtggggctttgaccctaacc	uuagggcccuggcuccaucuccuuuaggaaaaccuucuguggggaguggggcuuugacccuaacc
oar-26_1423_mt	oar-26_1423	275,00	5p	agatcagaaggtgattgtggct	agaucagaaggugauuguggcuuuggguggauauuaaucagccacagcacugccuggucaga
oar-26_1425_mt	oar-26_1425	214,00	5p	ttctcctatagatgccgtcacag	uucuccuauagaugccgucacagcugugcccucagucccugugggugucccuaggggaccc
oar-26_1434_mt	oar-26_1434	277625,00	5p	tcctgtactgagctgccccga	uccuguacugagcugccccgaggcccuucgcugugcccagcucgggucagcucaguaccgggc
oar-26_1434_mt	oar-26_1435	78961,00	3p	tcctgtactgagctgccccga	ggggcuucaaggccagcuuggaccugcguccucccugacggguccuguacugagcugccccga
oar-26_1440_st	oar-26_1440	21,00	3p	cagcaactcctgacaactagaa	uuguugucaggagucacugcucaugaggcuccucgagcagcaacuccugacaacuagaa
oar-26_1440_mt	oar-26_1440	1463,00	5p	ttgttgtcaggagtcactgctca	uuguugucaggagucacugcucaugaggcuccucgagcagcaacuccugacaacuagaa
oar-3_1470_mt	oar-3_1470	227,00	3p	tagcggagattgccaaagtaga	ggcuuuggcuuuauccgcuuggaaacacgaacccuagcggagauugccaaaguaga
oar-3_1492_st	oar-3_1492	928,00	5p	tctaggtatggtcccagggatc	ucuagguauggucccagggaucccagaucaaaccaggccccugggccuauccuagaa
oar-3_1492_mt	oar-3_1492	2409,00	3p	gcccctgggcctatcctagaa	ucuagguauggucccagggaucccagaucaaaccaggccccugggccuauccuagaa
oar-3_1507_mt	oar-3_1507	1268,00	5p	tatggctttttattcctatgtga	uauggcuuuuuauuccuaugugauaguaauaaagucucauguagggauggaagccaugaaa
oar-3_1507_st	oar-3_1507	83,00	3p	tgtagggatggaagccatgaaa	uauggcuuuuuauuccuaugugauaguaauaaagucucauguagggauggaagccaugaaa
oar-7_1882_mt	oar-3_1515	145,00	5p	aaaaatttgttcgggtttttct	aaaaauuuguucggguuuuucuauaagaucguaccagaaaccugaaaauuuuuuu
oar-3_1530_mt	oar-3_1530	827,00	3p	aagggacccgaacgaacttttt	aaaaguucuuuuggguuuucccauaacaucuugcggaagggacccgaacgaacuuuuu
oar-3_1532_st	oar-3_1532	428,00	5p	atgtccgcgggttccctatcc	auguccgcggguucccuaucccagguuggucgaguucacggaugcggcaccugcggauacgg
oar-3_1532_mt	oar-3_1532	245,00	3p	atgcggcacctgcggatacgg	auguccgcggguucccuaucccagguuggucgaguucacggaugcggcaccugcggauacgg
oar-3_1535_mt	oar-3_1535	723,00	5p	gtgcattgtagttgcattgc	gugcauuguaguugcauugcauguuccggcggcaccgugcaauguuuccacagugcaucac
oar-3_1535_st	oar-3_1535	253,00	3p	caatgtttccacagtgcatcac	gugcauuguaguugcauugcauguuccggcggcaccgugcaauguuuccacagugcaucac
oar-12_430_mt	oar-3_1544	52080,00	5p	aacattcattgctgtcggtggg	aacauucauugcugucgguggguuugacuuugaaucaacucacugaucaaugaaugca
oar-3_1544_st	oar-3_1544	17,00	3p	ctcactgatcaatgaatgca	aacauucauugcugucgguggguuugacuuugaaucaacucacugaucaaugaaugca
oar-3_1549_mt	oar-3_1549	513,00	3p	aaaggcctgaatgaactttttg	aaaaguuuguucaagcuuugccauaagaugguauggaaaggccugaaugaacuuuuug
oar-3_1566_mt	oar-3_1566	134,00	5p	agcagagcgagcaggacagtgc	agcagagcgagcaggacagugcguggggaugggggccugucccacucgcugugcggcucacacuguauc
oar-3_1574_mt	oar-3_1574	295,00	5p	tttcctctctgccccatagggtg	uuuccucucugccccauaggguguagcucuaacuacccucuagggaagagaagguuggg
oar-3_1579_st	oar-3_1579	6394,00	5p	gaagttctgttatacactcaggct	gaaguucuguuauacacucaggcuguggcucucugaaagucagugcaucacagaacuuugucu
oar-3_1579_mt	oar-3_1579	140089,00	3p	tcagtgcatcacagaactttgtct	gaaguucuguuauacacucaggcuguggcucucugaaagucagugcaucacagaacuuugucu
oar-3_1583_st	oar-3_1583	16,00	5p	gggggtccccggtgctcggatc	ggggguccccggugcucggaucucgagggugcuuauuguucgguccgagccugggucucccucu
oar-3_1583_mt	oar-3_1583	1977,00	3p	tccgagcctgggtctccctct	ggggguccccggugcucggaucucgagggugcuuauuguucgguccgagccugggucucccucu
oar-3_1584_mt	oar-3_1584	23261,00	5p	taggtagtttcatgttgttggga	uagguaguuucauguuguugggauugaguuuugaacucggcaacaagaaacugccugag
oar-3_1597_mt	oar-3_1597	672,00	3p	aaaacctgaacaaacttttggg	aaaaguuugcuuggguuuuccauaagauggaaugggaaaaccugaacaaacuuuuggg
oar-3_1609_st	oar-3_1609	117,00	5p	aaaagttcatttgtggtttttct	aaaaguucauuugugguuuuucucuaauaucuuauggaaaaaccugaacgaacucuuugg
oar-3_1609_mt	oar-3_1609	969,00	3p	aaaaacctgaacgaactctttgg	aaaaguucauuugugguuuuucucuaauaucuuauggaaaaaccugaacgaacucuuugg
oar-2_1088_mt	oar-3_1618	6810,00	5p	ccaggtccctgttcgggcgcca	ccaggucccuguucgggcgccaccuguugggguccuuuaauggaccggaa
oar-3_1623_mt	oar-3_1623	941672,00	3p	taacactgtctggtaaagatg	caucuuccagcacaguguuggauggucuaauggugaagcuccuaacacugucugguaaagaug
oar-3_1623_st	oar-3_1623	388,00	5p	catcttccagcacagtgttgga	caucuuccagcacaguguuggauggucuaauggugaagcuccuaacacugucugguaaagaug
oar-3_1627_mt	oar-3_1627	25579,00	3p	atcccactcctgacacca	gugauccagaagugaacugccaucccacuccugacacca
oar-3_1631_mt	oar-3_1631	2617,00	3p	acgcccttcccccccttcttca	aggagggaggagaugggccacguucccucugccuggaacgcccuucccccccuucuuca
oar-4_1655_st	oar-4_1655	246,00	3p	aagcccttaccccaaaaagtat	cuuuuugcggucugggcuugcuguuccucucuacaguagucaggaagcccuuaccccaaaaaguau
oar-4_1655_mt	oar-4_1655	1104,00	5p	ctttttgcggtctgggcttgc	cuuuuugcggucugggcuugcuguuccucucuacaguagucaggaagcccuuaccccaaaaaguau
oar-4_1656_mt	oar-4_1656	6931,00	5p	tcaagagcaataacgaaaaatg	ucaagagcaauaacgaaaaauguuugucauaaaccguuuuucauuauugcuccugacc
oar-4_1656_st	oar-4_1656	5897,00	3p	tttttcattattgctcctgacc	ucaagagcaauaacgaaaaauguuugucauaaaccguuuuucauuauugcuccugacc
oar-4_1660_st	oar-4_1660	189,00	5p	ccatggatctccaggtgggt	ccauggaucuccaggugggucacguuuagagauacaccaaccuggaggacuccaugcugu
pbv-miR-490-3p	oar-4_1660	3604,00	3p	ccaacctggaggactccatgctg	ccauggaucuccaggugggucacguuuagagauacaccaaccuggaggacuccaugcugu
oar-4_1678_mt	oar-4_1678	1880,00	5p	tcggacacgcctgaggggacttc	ucggacacgccugaggggacuucagcucagcucaguucagucgcucagucguguccaacucu
oar-4_1678_st	oar-4_1678	924,00	3p	tcgctcagtcgtgtccaactct	ucggacacgccugaggggacuucagcucagcucaguucagucgcucagucguguccaacucu
oar-4_1683_st	oar-4_1683	10,00	5p	aaaaagttcatttgggcttt	aaaaaguucauuugggcuuuuucguaagauguuacagaaaaaccuugaugaacuuuuuga
oar-4_1683_mt	oar-4_1683	1479,00	3p	aaaaccttgatgaactttttga	aaaaaguucauuugggcuuuuucguaagauguuacagaaaaaccuugaugaacuuuuuga
oar-4_1684_mt	oar-4_1684	1399,00	5p	ttgtgtcaatatgcgatgatgt	uugugucaauaugcgaugaugugugugauggcacagcgucaucacguggugacgcaacau
oar-2_1117_mt	oar-4_1710	4525,00	5p	ttgcatagtcacaaaagtgatc	uugcauagucacaaaagugaucauuggaaacugugacugugcugca
oar-4_1711_st	oar-4_1711	30,00	5p	gtcatttttgtgatgttgcagct	gucauuuuugugauguugcagcuaguaauaugagcccaguugcauagucacaaaagugauc
oar-2_1117_mt	oar-4_1711	4302,00	3p	ttgcatagtcacaaaagtgatc	gucauuuuugugauguugcagcuaguaauaugagcccaguugcauagucacaaaagugauc
oar-5_1713_st	oar-5_1713	1478,00	3p	tccgtctcagttactttatagcc	uuauaaagcaaugagacugauugucaugugucguuugugggauccgucucaguuacuuuauagcc
oar-5_1713_mt	oar-5_1713	29060,00	5p	ttataaagcaatgagactgatt	uuauaaagcaaugagacugauugucaugugucguuugugggauccgucucaguuacuuuauagcc
oar-5_1718_st	oar-5_1718	2948,00	5p	tgcctactgagctgaaacacagt	ugccuacugagcugaaacacaguugauuugugcacacuggcucaguucagcaggaac
oar-5_1718_mt	oar-5_1718	155935,00	3p	tggctcagttcagcaggaac	ugccuacugagcugaaacacaguugauuugugcacacuggcucaguucagcaggaac
hsa-miR-24-3p	oar-5_1719	214331,00	5p	tggctcagttcagcaggaacag	uggcucaguucagcaggaacaggagucgagcccccuuggagucugcuguggccccugcccuccuugggugagccagu
oar-5_1722_mt	oar-5_1722	504,00	3p	tgtgactgctagaaccgctcctgc	agagggucccuguggucacaaggucuucuugugacugcuagaaccgcuccugc
oar-5_1722_st	oar-5_1722	11,00	5p	agagggtccctgtggtcacaag	agagggucccuguggucacaaggucuucuugugacugcuagaaccgcuccugc
oar-5_1731_mt	oar-5_1731	10304,00	5p	cttggcacctagtaagtactc	cuuggcaccuaguaaguacucaguauauacuuguugagugccugcuaugugccagg
oar-5_1747_st	oar-5_1747	1699,00	3p	tcacttcagtcgtgtccgactct	ucagauacgacugaagugacuucgcagcagcaguaucgaagucacuucagucguguccgacucu
oar-5_1747_mt	oar-5_1747	10156,00	5p	tcagatacgactgaagtgact	ucagauacgacugaagugacuucgcagcagcaguaucgaagucacuucagucguguccgacucu
oar-5_1750_st	oar-5_1750	38219,00	5p	gtccagttttcccaggaatccct	guccaguuuucccaggaaucccuuagaugcuaagauggggauuccuggaaauacuguucuu
oar-5_1750_mt	oar-5_1750	92237,00	3p	attcctggaaatactgttctt	guccaguuuucccaggaaucccuuagaugcuaagauggggauuccuggaaauacuguucuu
oar-5_1752_mt	oar-5_1752	359974,00	3p	actggacttggagtcagaaggc	cuccugacuccagguccuguguguuaccucgaaauagcacuggacuuggagucagaaggc
oar-5_1752_st	oar-5_1752	2739,00	5p	ctcctgactccaggtcctgtgt	cuccugacuccagguccuguguguuaccucgaaauagcacuggacuuggagucagaaggc
oar-5_1755_mt	oar-5_1755	18913,00	5p	tgagaactgaattccataggtt	ugagaacugaauuccauagguugugucagugucagaccuaugaaguuuaguucuuuag
oar-5_1764_mt	oar-5_1764	11856,00	5p	aacattcattgttgtcggtgggt	aacauucauuguugucgguggguugugacggagaccagacccaccgagggaugaaugucac
oar-5_1766_mt	oar-5_1766	101447,00	5p	aacattcaacctgtcggtgagtt	aacauucaaccugucggugaguuugggcagcucaggcaaaccaucgaccguugaguggacc
oar-5_1766_st	oar-5_1766	18317,00	3p	accatcgaccgttgagtggacc	aacauucaaccugucggugaguuugggcagcucaggcaaaccaucgaccguugaguggacc
oar-2_957_mt	oar-5_1770	2241,00	5p	tggaagactagtgattttgttgtt	uggaagacuagugauuuuguuguucugauauacuaugacaacaagucacagcuuccuca
oar-5_1781_mt	oar-5_1781	2887,00	3p	ctgccctggcccgagggaccgac	cggccccacgcaccaggguaagagagacucgcuuccugcccuggcccgagggaccgac
oar-5_1781_st	oar-5_1781	361,00	5p	cggccccacgcaccagggtaag	cggccccacgcaccaggguaagagagacucgcuuccugcccuggcccgagggaccgac
oar-7_1858_mt	oar-5_1783	8003,00	3p	aaaacctgaatgaactttttgt	caaaagcucauuucaguuuucccauaggauguuauggaaaaaccugaaugaacuuuuugu
oar-1_104_st	oar-5_1784	1062,00	3p	taaagctagataaccgaaagt	ucuuugguuaucuagcuguaugaguguauuggucuucauaaagcuagauaaccgaaagu
oar-1_104_mt	oar-5_1784	81152,00	5p	tctttggttatctagctgtatga	ucuuugguuaucuagcuguaugaguguauuggucuucauaaagcuagauaaccgaaagu
oar-6_1809_mt	oar-6_1809	211,00	5p	taaaagtttggttgggtttttc	uaaaaguuugguuggguuuuucuguagcaucugauggaaaaaucugaacaaacuuucugg
oar-6_1831_mt	oar-6_1831	654,00	3p	ttcaacgggtatttattgagc	ucaauaaauguuuguugaauugagaugcgcuaaauucaacggguauuuauugagc
oar-7_1857_st	oar-7_1857	874,00	3p	tctagtaagagtggcagtcgaag	augcugacauauuuacuagaggguaaaauuaauaaccuucuaguaagaguggcagucgaag
oar-7_1857_mt	oar-7_1857	1553,00	5p	atgctgacatatttactagagg	augcugacauauuuacuagaggguaaaauuaauaaccuucuaguaagaguggcagucgaag
oar-7_1858_mt	oar-7_1858	8003,00	3p	aaaacctgaatgaactttttgt	aaaaaguuuguucagauuuuuccauaaaaucuuacagaaaaaccugaaugaacuuuuugu
oar-7_1866_mt	oar-7_1866	321,00	3p	acatctcagtcactttctgtt	aacagaaagugacgaagaugucaguugggaagcaguugacaucucagucacuuucuguu
oar-7_1866_st	oar-7_1866	205,00	5p	aacagaaagtgacgaagatgtc	aacagaaagugacgaagaugucaguugggaagcaguugacaucucagucacuuucuguu
oar-7_1869_st	oar-7_1869	150,00	3p	aaaaactggcagcttcatgtaat	augugaaauuaccaguauuugucugcuuugaccuacaaaaacuggcagcuucauguaau
oar-7_1869_mt	oar-7_1869	229,00	5p	atgtgaaattaccagtatttgt	augugaaauuaccaguauuugucugcuuugaccuacaaaaacuggcagcuucauguaau
oar-7_1876_st	oar-7_1876	9459,00	3p	aaacacgaacaaacttttcggc	ugaaaaguucguucggguuuuucguaacaucguacagaaaaacacgaacaaacuuuucggc
oar-7_1876_mt	oar-7_1876	62217,00	5p	tgaaaagttcgttcgggttttt	ugaaaaguucguucggguuuuucguaacaucguacagaaaaacacgaacaaacuuuucggc
oar-16_666_mt	oar-7_1881	411,00	3p	gaaaacctgaacaaacttttgg	aaaaaguuuguuuggguuuuucuauaacaucuugcaggaaaaccugaacaaacuuuugg
oar-7_1881_mt	oar-7_1881	1009,00	5p	aaaaagtttgtttgggttttt	aaaaaguuuguuuggguuuuucuauaacaucuugcaggaaaaccugaacaaacuuuugg
oar-7_1882_mt	oar-7_1882	160,00	5p	aaaaatttgttcgggtttttct	aaaaauuuguucggguuuuucuguaagauaagaugguacagaaaaaccuaagcaaacuuuuug
oar-7_1912_mt	oar-7_1912	2083,00	5p	tgatatgtttgatatattaggttg	ugauauguuugauauauuagguuguuauuuaauccaacuauauaucaaacauauuccu
oar-7_1912_st	oar-7_1912	309,00	3p	actatatatcaaacatattcct	ugauauguuugauauauuagguuguuauuuaauccaacuauauaucaaacauauuccu
oar-7_1915_st	oar-7_1915	376,00	5p	aaaagtttgtttgggtttttct	aaaaguuuguuuggguuuuucuaaaauacuaaaaacccgaacgaacuuuugggc
oar-18_897_mt	oar-7_1915	181,00	3p	aaacccgaacgaacttttgggc	aaaaguuuguuuggguuuuucuaaaauacuaaaaacccgaacgaacuuuugggc
oar-7_1917_mt	oar-7_1917	651,00	3p	gtgtgcggaaatgcttctgcta	uggaaacacuucugcacaaacuagauuauggauaccagugugcggaaaugcuucugcua
oar-7_1917_st	oar-7_1917	34,00	5p	tggaaacacttctgcacaaact	uggaaacacuucugcacaaacuagauuauggauaccagugugcggaaaugcuucugcua
oar-7_1919_mt	oar-7_1919	3523,00	3p	cgccgtgatcgtatagtgg	aucuagacgaggacgacacugggugacgcguuacucgcggcgucccaguagcucgccgugaucguauagugg
oar-7_1926_mt	oar-7_1926	105,00	5p	caaaaagttcgtttgaggtttt	caaaaaguucguuugagguuuuccauaagcuguuauggaaaaucccaaaugaauuuuuugac
oar-7_1935_mt	oar-7_1935	167,00	3p	aaaactcagatgaactttttgg	aaaagguucauuuggguuucucuguaguaucuuguggaaaaacucagaugaacuuuuugg
oar-7_1858_mt	oar-8_1938	8003,00	3p	aaaacctgaatgaactttttgt	aaaaacguucgcucaaguuuuucuguaaaaucauguggaaaaaccugaaugaacuuuuugu
oar-9_1961_st	oar-9_1961	373,00	3p	ctgggaggaggctgtttactct	uguaaacacccuacacucucagcugugcacagugagaaagcugggaggaggcuguuuacucu
oar-9_1961_mt	oar-9_1961	29350,00	5p	tgtaaacaccctacactctcagct	uguaaacacccuacacucucagcugugcacagugagaaagcugggaggaggcuguuuacucu
oar-9_1965_st	oar-9_1965	657432,00	3p	ctagactgaagctccttgagga	ucgaggagcucacagucuaguacgucucauccccuacuagacugaagcuccuugagga
cpo-miR-151-5p	oar-9_1965	932900,00	5p	tcgaggagctcacagtctagta	ucgaggagcucacagucuaguacgucucauccccuacuagacugaagcuccuugagga
oar-14_523_mt	oar-9_1979	282,00	5p	aatagctcagaatgtcacttctg	aauagcucagaaugucacuucuguuuuaacuaacagaauugauaacugagcaagg
oar-9_1981_st	oar-9_1981	29,00	3p	ttgtgtcagtttatcaaaccc	uuugauaagcugacaugggacagggacucuuuucacuguugugucaguuuaucaaaccc
oar-9_1981_mt	oar-9_1981	226,00	5p	tttgataagctgacatgggac	uuugauaagcugacaugggacagggacucuuuucacuguugugucaguuuaucaaaccc
oar-9_1990_mt	oar-9_1990	12737,00	5p	aaggtagatagaacaggtcttgt	aagguagauagaacaggucuuguuugcaaaaugaauucaagacuuaguuaucuaccaaca
oar-12_407_mt	oar-9_1999	2983,00	3p	aaaacctgaatgaacttattgg	aaaaaguuugcucagguuuucucuaacaucuuauggaaaaaccugaaugaacuuauugg
oar-AMGL01127290.1_2231_st	oar-AMGL01127290.1_2231	461,00	5p	cggggccgtagcactgtctga	cggggccguagcacugucugagagguuuacauuucucacagugaaccggucucuuu
oar-AMGL01127290.1_2231_mt	oar-AMGL01127290.1_2231	57001,00	3p	tcacagtgaaccggtctcttt	cggggccguagcacugucugagagguuuacauuucucacagugaaccggucucuuu
oar-JH921839.1_2216_mt	oar-JH921839.1_2216	7006,00	3p	ctggatgggagaacttcc	aaguuccacaguuuaggugugaauagccucgagacgccucagcggaaaugggccucaucucaccuggaugggagaacuucc
oar-JH923873.1_2290_mt	oar-JH923873.1_2290	3604,00	5p	tttggcactagcacatttttgct	uuuggcacuagcacauuuuugcuugugucucuccgcucugagcaaucaugugcagugccaauau
oar-JH923873.1_2296_mt	oar-JH923873.1_2292	44645,00	5p	tatggcactggtagaattcact	uauggcacugguagaauucacugugaacagucucggucagugaauuaccgaagggccauaaa
oar-JH923873.1_2296_st	oar-JH923873.1_2292	38,00	3p	tgaattaccgaagggccataaa	uauggcacugguagaauucacugugaacagucucggucagugaauuaccgaagggccauaaa
oar-JH923873.1_2290_mt	oar-JH923873.1_2294	3604,00	5p	tttggcactagcacatttttgct	uuuggcacuagcacauuuuugcuugugucucuccgcucugagcaaucaugugcagugccaauau
oar-JH923873.1_2296_st	oar-JH923873.1_2296	38,00	3p	tgaattaccgaagggccataaa	uauggcacugguagaauucacugugaacagucucggucagugaauuaccgaagggccauaaa
oar-JH923873.1_2296_mt	oar-JH923873.1_2296	44645,00	5p	tatggcactggtagaattcact	uauggcacugguagaauucacugugaacagucucggucagugaauuaccgaagggccauaaa
oar-let-7a	oar-let-7a	1559769,00	5p	tgaggtagtaggttgtatagtt	NA
aca-let-7e-3p	oar-let-7a	11136,00	3p	taactatacaatctactgtctttc	NA
oar-let-7b	oar-let-7b	251833,00	5p	tgaggtagtaggttgtgtggt	NA
tgu-let-7b-3p	oar-let-7b	15707,00	3p	ctatacaacctactgccttcc	NA
oar-let-7c	oar-let-7c	145455,00	5p	tgaggtagtaggttgtatggtt	NA
hsa-let-7c-3p	oar-let-7c	201,00	3p	ctgtacaaccttctagctttcc	NA
hsa-let-7d-3p	oar-let-7d	10956,00	3p	ctatacgacctgctgcctttct	NA
oar-let-7d	oar-let-7d	50819,00	5p	agaggtagtaggttgcatag	NA
oar-let-7f	oar-let-7f	2451213,00	5p	tgaggtagtagattgtatagt	NA
hsa-let-7f-2-3p	oar-let-7f	2961,00	3p	ctatacagtctactgtctttcc	NA
oar-let-7g	oar-let-7g	427918,00	5p	tgaggtagtagtttgtacagt	NA
mmu-let-7g-3p	oar-let-7g	580,00	3p	actgtacaggccactgccttgc	NA
oar-let-7i	oar-let-7i	460694,00	5p	tgaggtagtagtttgtgctgtt	NA
mmu-let-7i-3p	oar-let-7i	662,00	3p	ctgcgcaagctactgccttgct	NA
oar-miR-103	oar-mir-103	133094,00	3p	agcagcattgtacagggctatg	NA
oar-miR-106a	oar-mir-106a	78,00	5p	aaaagtgcttacagtgcaggt	NA
oar-miR-106b	oar-mir-106b	21202,00	5p	taaagtgctgacagtgcagat	NA
mmu-miR-106b-3p	oar-mir-106b	5430,00	3p	ccgcactgtgggtacttgctgc	NA
oar-miR-107	oar-mir-107	64053,00	3p	agcagcattgtacagggctatc	NA
mmu-miR-107-5p	oar-mir-107	123,00	5p	agcttctttacagtgttgccttg	NA
cpi-miR-10a-3p	oar-mir-10a	4780,00	3p	tcacaaattcgtatctagggg	NA
oar-miR-10a	oar-mir-10a	21313755,00	5p	taccctgtagatccgaatttg	NA
hsa-miR-10b-3p	oar-mir-10b	3665,00	3p	acagattcgattctaggggaat	NA
oar-miR-10b	oar-mir-10b	39901765,00	5p	accctgtagaaccgaatttgtg	NA
oar-miR-1185-5p	oar-mir-1185	714,00	5p	agaggataccctttgtatgttc	NA
oar-miR-1185-3p	oar-mir-1185	468,00	3p	atatacagagggagactcttat	NA
oar-miR-1197-3p	oar-mir-1197	741,00	3p	taggacacatggtctacttct	NA
hsa-miR-125b-1-3p	oar-mir-125b	6025,00	3p	acgggttaggctcttgggagct	NA
oar-miR-125b	oar-mir-125b	512362,00	5p	tccctgagaccctaacttgtg	NA
mmu-miR-127-5p	oar-mir-127	2269,00	5p	ctgaagctcagagggctctgat	NA
oar-miR-127	oar-mir-127	1462519,00	3p	atcggatccgtctgagcttggct	NA
oar-miR-133	oar-mir-133	8746,00	3p	ttggtccccttcaaccagctgt	NA
mmu-miR-133a-5p	oar-mir-133	45,00	5p	gctggtaaaatggaaccaaat	NA
oar-miR-134-5p	oar-mir-134	489,00	5p	tgtgactggttgaccagaggg	NA
oar-miR-134-3p	oar-mir-134	32,00	3p	tctgggctgcctcgtcaccaacc	NA
oar-miR-136	oar-mir-136	7008,00	5p	actccatttgttttgatgatgga	NA
hsa-miR-136-3p	oar-mir-136	53542,00	3p	catcatcgtctcaaatgagtct	NA
oar-miR-143	oar-mir-143	18939476,00	3p	tgagatgaagcactgtagctc	NA
mmu-miR-143-5p	oar-mir-143	1911,00	5p	ggtgcagtgctgcatctctgg	NA
oar-miR-148a	oar-mir-148a	10420648,00	3p	tcagtgcactacagaactttgt	NA
hsa-miR-148a-5p	oar-mir-148a	77002,00	5p	aaagttctgagacactccgact	NA
oar-miR-150	oar-mir-150	8771,00	5p	tctcccaacccttgtaccagtg	NA
oar-miR-152	oar-mir-152	9120,00	3p	tcagtgcatgacagaacttgg	NA
oar-miR-154a-5p	oar-mir-154a	34,00	5p	taggttatccgtgtagccttcg	NA
oar-miR-154a-3p	oar-mir-154a	229,00	3p	aatcatacacggttcacctatt	NA
oar-miR-154b-5p	oar-mir-154b	1852,00	5p	agaggtcttccatggtgcattcg	NA
oar-miR-154b-3p	oar-mir-154b	15,00	3p	aatcatacatggttgaccttttt	NA
oar-miR-16b	oar-mir-16b	289620,00	5p	tagcagcacgtaaatattgg	NA
mmu-miR-16-2-3p	oar-mir-16b	558,00	3p	accaatattattgtgctgcttt	NA
hsa-miR-17-3p	oar-mir-17	3070,00	3p	actgcagtgaaggcacttgtag	NA
oar-miR-17-5p	oar-mir-17	12319,00	5p	caaagtgcttacagtgcaggta	NA
oar-miR-181a	oar-mir-181a-1	1168478,00	5p	aacattcaacgctgtcggtgagt	NA
hsa-miR-181a-3p	oar-mir-181a-1	3237,00	3p	accatcgaccgttgattgtacc	NA
mmu-miR-181a-2-3p	oar-mir-181a-2	23871,00	3p	accaccgaccgttgactgtacc	NA
oar-miR-181a	oar-mir-181a-2	1168476,00	5p	aacattcaacgctgtcggtgagt	NA
oar-miR-191	oar-mir-191	4496070,00	5p	caacggaatcccaaaagcagct	NA
cgr-miR-191-3p	oar-mir-191	5290,00	3p	ctgcgcttggatttcgttccc	NA
oar-miR-194	oar-mir-194	6721,00	5p	tgtaacagcaactccatgtgga	NA
oar-miR-199a-3p	oar-mir-199a	666793,00	3p	acagtagtctgcacattggtt	NA
mmu-miR-199a-5p	oar-mir-199a	125771,00	5p	cccagtgttcagactacctgttc	NA
oar-miR-19b	oar-mir-19b	73481,00	3p	tgtgcaaatccatgcaaaactga	NA
oar-miR-200a	oar-mir-200a	216278,00	3p	aacactgtctggtaacgat	NA
mmu-miR-200a-5p	oar-mir-200a	12073,00	5p	catcttaccggacagtgctgga	NA
mmu-miR-200b-5p	oar-mir-200b	13657,00	5p	catcttactgggcagcattgga	NA
oar-miR-200b	oar-mir-200b	145124,00	3p	taatactgcctggtaatgatg	NA
oar-miR-200c	oar-mir-200c	125395,00	3p	taatactgccgggtaatgatgg	NA
hsa-miR-200c-5p	oar-mir-200c	231,00	5p	cgtcttacccagcagtgtttgg	NA
oar-miR-21	oar-mir-21	3757136,00	5p	tagcttatcagactgatgttgac	NA
mmu-miR-21a-3p	oar-mir-21	67221,00	3p	caacagcagtcgatgggctgtc	NA
oar-miR-218a	oar-mir-218a	7710,00	5p	ttgtgcttgatctaaccatgt	NA
oar-miR-22-3p	oar-mir-22	4003230,00	3p	aagctgccagttgaagaactg	NA
hsa-miR-22-5p	oar-mir-22	2234,00	5p	agttcttcagtggcaagcttta	NA
oar-miR-221	oar-mir-221	68532,00	3p	agctacattgtctgctgggttt	NA
mmu-miR-221-5p	oar-mir-221	12280,00	5p	acctggcatacaatgtagatttctgt	NA
oar-miR-23a	oar-mir-23a	136940,00	3p	atcacattgccagggatttcca	NA
oar-miR-23b	oar-mir-23b	91548,00	3p	atcacattgccagggatt	NA
mmu-miR-23b-5p	oar-mir-23b	13,00	5p	gggttcctggcatgctgattt	NA
oar-miR-25	oar-mir-25	337800,00	3p	attgcacttgtctcggtctga	NA
hsa-miR-25-5p	oar-mir-25	365,00	5p	aggcggagacttgggcaattg	NA
oar-miR-26a	oar-mir-26a	6286917,00	5p	ttcaagtaatccaggataggct	NA
hsa-miR-26a-2-3p	oar-mir-26a	814,00	3p	cctattcttgattacttgtttc	NA
oar-miR-26b	oar-mir-26b	539578,00	5p	ttcaagtaattcaggataggt	NA
hsa-miR-26b-3p	oar-mir-26b	1269,00	3p	cctgttctccattacttggct	NA
hsa-miR-27a-5p	oar-mir-27a	305,00	5p	agggcttagctgcttgtgagca	NA
oar-miR-27a	oar-mir-27a	275076,00	3p	ttcacagtggctaagttccgc	NA
oar-miR-299-5p	oar-mir-299	330,00	5p	tggtttaccgtcccacatacat	NA
oar-miR-299-3p	oar-mir-299	51,00	3p	tatgtgggacggtaaaccacaa	NA
hsa-miR-29a-5p	oar-mir-29a	224,00	5p	actgatttcttttggtgttcag	NA
oar-miR-29a	oar-mir-29a	149427,00	3p	tagcaccatctgaaatcggtt	NA
hsa-miR-29b-2-5p	oar-mir-29b-1	14,00	5p	ctggtttcacatggtggcttag	NA
oar-miR-29b	oar-mir-29b-1	6446,00	3p	tagcaccatttgaaatcagtgt	NA
oar-miR-29b	oar-mir-29b-2	6446,00	3p	tagcaccatttgaaatcagtgt	NA
hsa-miR-29b-2-5p	oar-mir-29b-2	14,00	5p	ctggtttcacatggtggcttag	NA
oar-miR-30a-5p	oar-mir-30a	2493391,00	5p	tgtaaacatcctcgactggaagc	NA
oar-miR-30a-3p	oar-mir-30a	53825,00	3p	ctttcagtcggatgtttgcag	NA
oar-miR-30b	oar-mir-30b	123129,00	5p	tgtaaacatcctacactcagc	NA
hsa-miR-30b-3p	oar-mir-30b	123,00	3p	ctgggaggtggatgtttacttc	NA
mmu-miR-30c-1-3p	oar-mir-30c	1346,00	3p	ctgggagagggttgtttactcc	NA
oar-miR-30c	oar-mir-30c	192867,00	5p	tgtaaacatcctacactctca	NA
oar-miR-30d	oar-mir-30d	1161976,00	5p	tgtaaacatccccgactgg	NA
hsa-miR-30d-3p	oar-mir-30d	7847,00	3p	ctttcagtcagatgtttgctgc	NA
oar-miR-323a-3p	oar-mir-323a	383,00	3p	cacattacacggtcgacctct	NA
oar-miR-323b	oar-mir-323b	79,00	3p	cccaatacacggtcgatctct	NA
oar-miR-323c	oar-mir-323c	2661,00	3p	cacaatacacggtcggcctct	NA
oar-miR-329b-3p	oar-mir-329b	1486,00	3p	aacacacctggttaacctcttt	NA
oar-miR-362	oar-mir-362	5294,00	5p	aatccttggaacctaggtgtgagt	NA
hsa-miR-362-3p	oar-mir-362	1318,00	3p	aacacacctattcaaggattca	NA
oar-miR-369-5p	oar-mir-369	4386,00	5p	agatcgaccgtgttatattcg	NA
oar-miR-369-3p	oar-mir-369	8895,00	3p	aataatacatggttgatcttt	NA
oar-miR-370-5p	oar-mir-370	10,00	5p	caggtcacgtctctgcagttac	NA
oar-miR-370-3p	oar-mir-370	2782,00	3p	gcctgctggggtggaacctggtct	NA
ssc-miR-374a-3p	oar-mir-374a	13244,00	3p	cttatcaggttgtattgtaatt	NA
oar-miR-374a	oar-mir-374a	22323,00	5p	ttataatacaacctgataagtg	NA
ssc-miR-374b-3p	oar-mir-374b	1439,00	3p	cttatcaggttgtattatcatt	NA
oar-miR-374b	oar-mir-374b	10223,00	5p	atataatacaacctgctaagt	NA
oar-miR-376a-5p	oar-mir-376a	130,00	5p	tagattctccttctatgagtac	NA
oar-miR-376a-3p	oar-mir-376a	68,00	3p	atcatagaggaaaatccacgt	NA
oar-miR-376b-3p	oar-mir-376b	1278,00	3p	atcatagaggaaaatccatgt	NA
oar-miR-376c-3p	oar-mir-376c	1406,00	3p	aacatagaggaaattccacgt	NA
oar-miR-376d	oar-mir-376d	270,00	3p	atcatagaggaaaatccacat	NA
oar-miR-376e-3p	oar-mir-376e	669,00	3p	aacatagaggaaaatccacatt	NA
oar-miR-377-3p	oar-mir-377	302,00	3p	atcacacaaaggcaactttcgt	NA
oar-miR-377-5p	oar-mir-377	306,00	5p	agaggttgcctttggtgaattc	NA
oar-miR-379-3p	oar-mir-379	4743,00	3p	tatgtaacatggtccactaact	NA
oar-miR-379-5p	oar-mir-379	9404,00	5p	tggtagactatggaacgtaggc	NA
oar-miR-380-3p	oar-mir-380	21291,00	3p	tatgtaatgtggtccacgtct	NA
oar-miR-381-3p	oar-mir-381	2449,00	3p	atatacaagggcaagctctct	NA
oar-miR-382-5p	oar-mir-382	1016,00	5p	gaagttgttcgtggtggattcg	NA
oar-miR-382-3p	oar-mir-382	743,00	3p	aatcattcacggacaacactt	NA
oar-miR-3955-5p	oar-mir-3955	471,00	5p	tttgatggctgatcctctcact	NA
oar-miR-3956-5p	oar-mir-3956	54,00	5p	gtacgtggatgctgaaggtcaga	NA
oar-miR-3956-3p	oar-mir-3956	26,00	3p	tctgaccttcctgcatcccgttc	NA
oar-miR-3957-5p	oar-mir-3957	50,00	5p	ctcggagagtggagctgtgggtgt	NA
oar-miR-3957-3p	oar-mir-3957	65,00	3p	acgcacagcacctcactgagct	NA
oar-miR-3958-3p	oar-mir-3958	27311,00	3p	agatattgcacggttgatctct	NA
oar-miR-3958-5p	oar-mir-3958	73,00	5p	aggttgtccgtgatgtatttgc	NA
oar-miR-3959-3p	oar-mir-3959	1734,00	3p	tgtatgtcaactgatccacagt	NA
oar-miR-3959-5p	oar-mir-3959	17797,00	5p	ggttgatcagagaacatacatt	NA
oar-miR-409-5p	oar-mir-409	7286,00	5p	aggttacccgagcaactttgcat	NA
oar-miR-409-3p	oar-mir-409	93935,00	3p	cgaatgttgctcggtgaacccct	NA
oar-miR-410-3p	oar-mir-410	31957,00	3p	aatataacacagatggcctgt	NA
oar-miR-411a-5p	oar-mir-411a	434743,00	5p	atagtagaccgtatagcgtacg	NA
oar-miR-411a-3p	oar-mir-411a	4861,00	3p	tatgtaacacggtccactaac	NA
oar-miR-411b-3p	oar-mir-411b	131,00	3p	tatgtcacatggtccactaat	NA
oar-miR-412-3p	oar-mir-412	2504,00	5p	tggtcgaccagttggaaagtaat	NA
oar-miR-412-5p	oar-mir-412	136,00	3p	cttcacctggtccactagct	NA
oar-miR-431	oar-mir-431	319,00	5p	tgtcttgcaggccgtcatgcagg	NA
hsa-miR-432-3p	oar-mir-432	33,00	3p	ctggatggctcctccatgtct	NA
oar-miR-432	oar-mir-432	10355,00	5p	tcttggagtaggtcattgggtgg	NA
oar-miR-433-3p	oar-mir-433	907,00	3p	atcatgatgggctcctcggtgt	NA
oar-miR-485-3p	oar-mir-485	628,00	3p	gtcatacacggctctcctctct	NA
oar-miR-485-5p	oar-mir-485	1233,00	5p	agaggctggccgtgatgaattcg	NA
oar-miR-487a-3p	oar-mir-487a	383,00	3p	atcatacagggacatccagttt	NA
oar-miR-487b-3p	oar-mir-487b	7310,00	3p	aatcgtacagggtcatccactt	NA
oar-miR-487b-5p	oar-mir-487b	13,00	5p	agtggttatccctgtcctgttc	NA
oar-miR-493-3p	oar-mir-493	11962,00	3p	tgaaggtctactgtgtgccagg	NA
oar-miR-493-5p	oar-mir-493	12343,00	5p	ttgtacatggtaggctttcatt	NA
oar-miR-494-5p	oar-mir-494	102,00	5p	aggttatccgtgttgtcttctct	NA
oar-miR-494-3p	oar-mir-494	825,00	3p	tgaaacatacacgggaaacctct	NA
oar-miR-495-5p	oar-mir-495	18,00	5p	agaagtcgcccatgttcttttcg	NA
oar-miR-495-3p	oar-mir-495	2968,00	3p	aaacaaacatggtgcacttctt	NA
oar-miR-496-3p	oar-mir-496	275,00	3p	tgagtattacatggccaatct	NA
oar-miR-539-3p	oar-mir-539	3127,00	3p	aatcatacaaggacaatttcttt	NA
oar-miR-541-5p	oar-mir-541	863,00	5p	aaaggattctgctgtcggtcccact	NA
oar-miR-541-3p	oar-mir-541	741,00	3p	tggtgggcacagaatccggcctct	NA
oar-miR-543-3p	oar-mir-543	1814,00	3p	aaacattcgcggtgcacttcttt	NA
mml-miR-543-5p	oar-mir-543	23,00	5p	gaagttgcccgtgtctttttcg	NA
oar-miR-544-5p	oar-mir-544	289,00	5p	tcttgttaaaaggcagattct	NA
oar-miR-654-3p	oar-mir-654	12,00	3p	tatgtctgctgaccatcaccttta	NA
oar-miR-655-3p	oar-mir-655	1570,00	3p	ataatacatggttaacctctct	NA
oar-miR-665-3p	oar-mir-665	14451,00	3p	accagtaggccgaggcccctca	NA
oar-miR-665-5p	oar-mir-665	114,00	5p	aggggtcttggcctctgcccag	NA
oar-miR-668-3p	oar-mir-668	413,00	3p	atgtcactcggcccactaccc	NA
oar-miR-758-3p	oar-mir-758	1579,00	3p	tttgtgacctggtccactaa	NA
hsa-miR-99a-3p	oar-mir-99a	4647,00	3p	caagctcgcttctatgggtctg	NA
oar-miR-99a	oar-mir-99a	290008,00	5p	aacccgtagatccgatcttg	NA
oar-X_2052_mt	oar-X_2052	1772,00	3p	tgtcagtttgtcaaataccc	guauuugacaagcugaguuggacacuccauguaguagugucaguuugucaaauaccc
oar-X_2057_mt	oar-X_2056	95119,00	3p	tgaggtagtaagttgtattgtt	cuagaggacucugcucaugcuggggugagguaguaaguuguauuguu
oar-X_2057_mt	oar-X_2057	101461,00	5p	tgaggtagtaagttgtattgtt	ugagguaguaaguuguauuguugugggguagggauuuuaggccccaauuagaagauaacuauacaacuuacuacuuuccc
oar-X_2057_st	oar-X_2057	5308,00	3p	ctatacaacttactactttccc	ugagguaguaaguuguauuguugugggguagggauuuuaggccccaauuagaagauaacuauacaacuuacuacuuuccc
oar-3_1470_mt	oar-X_2068	227,00	3p	tagcggagattgccaaagtaga	ugacuuuucucugcuuccuaggaaacacgaacccuagcggagauugccaaaguaga
oar-X_2074_mt	oar-X_2074	274,00	5p	ttttccaatgagtcagttatt	uuuuccaaugagucaguuauuuggccaccugaugcgaauaacugaguccuuuggaaaau
oar-X_2074_st	oar-X_2074	304,00	3p	taactgagtcctttggaaaat	uuuuccaaugagucaguuauuuggccaccugaugcgaauaacugaguccuuuggaaaau
oar-X_2076_mt	oar-X_2076	7886,00	5p	aactgtttgcagaggaaactga	aacuguuugcagaggaaacugaggcuuuguagcuauaucucagucucaucugcaaagaagu
oar-X_2076_st	oar-X_2076	2463,00	3p	tcagtctcatctgcaaagaagt	aacuguuugcagaggaaacugaggcuuuguagcuauaucucagucucaucugcaaagaagu
oar-X_2079_mt	oar-X_2079	37198,00	5p	caagtcactagtggttccgttt	caagucacuagugguuccguuuaguagaugguuguacauuguuucaaaaugguacccuagugacuaca
oar-X_2079_st	oar-X_2079	89,00	3p	aaatggtaccctagtgactaca	caagucacuagugguuccguuuaguagaugguuguacauuguuucaaaaugguacccuagugacuaca
oar-X_2081_mt	oar-X_2081	14312,00	5p	ctcagtcagccttgtggatgt	cucagucagccuuguggauguauguucugcagaccugacaucuagaggacugacugaaau
oar-X_2081_st	oar-X_2081	9619,00	3p	catctagaggactgactgaaat	cucagucagccuuguggauguauguucugcagaccugacaucuagaggacugacugaaau
oar-X_2084_mt	oar-X_2084	434,00	3p	acatagtgcctttctgggttgt	ugcccagacaggcacuauucacguaaacuagauguacauagugccuuucuggguugu
oar-X_2086_mt	oar-X_2086	659,00	3p	cgtcaacacttgctggtttcct	gggagccaggaaguauugauguuucugccaguuuagcgucaacacuugcugguuuccu
oar-X_2086_st	oar-X_2086	76,00	5p	gggagccaggaagtattgatgtt	gggagccaggaaguauugauguuucugccaguuuagcgucaacacuugcugguuuccu
oar-X_2089_mt	oar-X_2089	5276,00	5p	agaccctggtctgcactctgtct	agacccuggucugcacucugucuguaugcuuacugaagggagcgcagggcaggguuucc
oar-2_1118_mt	oar-X_2091	2939,00	5p	aaaaagttcgttcgggtttttc	aaaaaguucguucggguuuuucuguuacauuauuguauggaaaaaguugaagaaauuuauugg
oar-X_2095_st	oar-X_2095	12712,00	3p	caaaacgtgaggcgctgctat	cagcagcaauucauguuuugaagugcuuuaaacgguucaaaacgugaggcgcugcuau
oar-X_2095_mt	oar-X_2095	49576,00	5p	cagcagcaattcatgttttgaa	cagcagcaauucauguuuugaagugcuuuaaacgguucaaaacgugaggcgcugcuau
oar-X_2097_mt	oar-X_2097	1463,00	5p	tagcagcgggaacagtactgcag	uagcagcgggaacaguacugcagugggcgaucggugaucuggaguauuguuuccgcugccc
oar-X_2097_st	oar-X_2097	941,00	3p	ggagtattgtttccgctgccc	uagcagcgggaacaguacugcagugggcgaucggugaucuggaguauuguuuccgcugccc
oar-X_2098_st	oar-X_2098	3252,00	5p	tcggggatcatcatgtcacgaga	ucggggaucaucaugucacgagauaccacugugcacuugugacagauugauaacugaaa
oar-X_2098_mt	oar-X_2098	38416,00	3p	tgtgacagattgataactgaaa	ucggggaucaucaugucacgagauaccacugugcacuugugacagauugauaacugaaa
oar-X_2101_st	oar-X_2101	18,00	3p	attgggaacattttgcattcat	uuuugcgauguguuccuaauauguaaucuaaauguauugggaacauuuugcauucau
oar-X_2101_mt	oar-X_2101	37823,00	5p	ttttgcgatgtgttcctaatat	uuuugcgauguguuccuaauauguaaucuaaauguauugggaacauuuugcauucau
oar-X_2101_mt	oar-X_2103	37706,00	5p	ttttgcgatgtgttcctaatat	uuuugcgauguguuccuaauaugcaguauaaauauauugggagcauuuugcauguau
oar-X_2103_st	oar-X_2103	86,00	3p	attgggagcattttgcatgtat	uuuugcgauguguuccuaauaugcaguauaaauauauugggagcauuuugcauguau
oar-X_2105_st	oar-X_2105	82,00	3p	attgggaacattttgcatcc	uuuugcaauauguuccugaauauuuaguauaaguauauugggaacauuuugcaucc
oar-X_2105_mt	oar-X_2105	189448,00	5p	ttttgcaatatgttcctgaat	uuuugcaauauguuccugaauauuuaguauaaguauauugggaacauuuugcaucc
oar-10_174_mt	oar-X_2108	483881,00	3p	tattgcacttgtcccggcctgt	ggguggggauuuguugcacugcuuguguuauauauaaaguauugcacuugucccggccugu
oar-X_2110_mt	oar-X_2110	153,00	3p	aattgcacggtatccatctg	gguggaucacgaugcaauuuugauuaguauaauaggagaaaaauugcacgguauccaucug
oar-7_1926_mt	oar-X_2113	105,00	5p	caaaaagttcgtttgaggtttt	caaaaaguucguuugagguuuucuguaugauguuauggaaaaacccaaacgaacuuuuagc
oar-X_2115_st	oar-X_2115	2126,00	3p	caaatcattttttactctccaa	agagguaaaaaauugauuugacuaguucuuuaacacaucuagcaaaucauuuuuuacucuccaa
oar-X_2115_mt	oar-X_2115	147624,00	5p	agaggtaaaaaattgatttgact	agagguaaaaaauugauuugacuaguucuuuaacacaucuagcaaaucauuuuuuacucuccaa
oar-X_2120_mt	oar-X_2120	3036,00	3p	aaaacctgaatgaactttttag	uaaaguucauuuggguuuuucuguaagguuucauggaaaaccugaaugaacuuuuuag
oar-18_893_mt	oar-X_2120	136,00	5p	taaagttcatttgggtttttct	uaaaguucauuuggguuuuucuguaagguuucauggaaaaccugaaugaacuuuuuag
oar-X_2131_st	oar-X_2131	25,00	5p	ctcagtagccagtgtagatcc	cucaguagccaguguagauccugucuuuuguaaucaguagcuacaucuggcuacugggucuc
oar-X_2131_mt	oar-X_2131	80883,00	3p	agctacatctggctactgggtctc	cucaguagccaguguagauccugucuuuuguaaucaguagcuacaucuggcuacugggucuc
oar-X_2132_mt	oar-X_2132	231133,00	5p	ctccgtttgcctgttttgctga	cuccguuugccuguuuugcugauguucauuugacuuauucucagcaaaauaagcaaauggaaaa
oar-X_2136_mt	oar-X_2136	156320,00	5p	tacccattgcatatcggagctg	uacccauugcauaucggagcugugaaugcucaaagcaccuccuaugugcauggauuaca
cpo-miR-500b-5p	oar-X_2139	1800,00	5p	taatccttgctacctgggtgagagt	uaauccuugcuaccugggugagagugcuuucugaaugcaaugcaccugggcaaggauucuga
oar-X_2139_mt	oar-X_2139	125883,00	3p	atgcacctgggcaaggattctga	uaauccuugcuaccugggugagagugcuuucugaaugcaaugcaccugggcaaggauucuga
oar-X_2144_st	oar-X_2144	378,00	3p	ctcccacatgcagggtttgca	caucccuugcaugguggagggugagcuuucugaaaaccccucccacaugcaggguuugca
oar-X_2144_mt	oar-X_2144	979,00	5p	catcccttgcatggtggagggt	caucccuugcaugguggagggugagcuuucugaaaaccccucccacaugcaggguuugca
oar-X_2146_mt	oar-X_2146	124871,00	5p	catgccttgagtgtaggaccgt	caugccuugaguguaggaccguuggcaucuuaauuacccucccacacccaaggcuugca
oar-X_2146_st	oar-X_2146	2638,00	3p	cctcccacacccaaggcttgca	caugccuugaguguaggaccguuggcaucuuaauuacccucccacacccaaggcuugca
oar-X_2175_mt	oar-X_2175	40707,00	3p	atcaacagacattaattgggcgc	cucauuaaauguuuguugaaugaaaaaaugaaucaucaacagacauuaauugggcgc
oar-X_2175_st	oar-X_2175	27,00	5p	ctcattaaatgtttgttgaatg	cucauuaaauguuuguugaaugaaaaaaugaaucaucaacagacauuaauugggcgc
oar-X_2179_st	oar-X_2179	368,00	5p	tcagtaaatgtttattggatga	ucaguaaauguuuauuggaugaauaaaugaauggcucaucaacaaacauuuauugugugc
oar-X_2179_mt	oar-X_2179	342,00	3p	atcaacaaacatttattgtgtgc	ucaguaaauguuuauuggaugaauaaaugaauggcucaucaacaaacauuuauugugugc
oar-X_2182_st	oar-X_2182	6059,00	3p	tcccccaggtgtgattctgatt	uuaucagaaucuccagggguacuuauaauuugaaaaagucccccaggugugauucugauu
oar-X_2182_mt	oar-X_2182	62769,00	5p	ttatcagaatctccaggggtac	uuaucagaaucuccagggguacuuauaauuugaaaaagucccccaggugugauucugauu
oar-X_2182_mt	oar-X_2183	55540,00	3p	ttatcagaatctccaggggtac	acuccauggugauucuucccugggauuugggagcuuaucagaaucuccagggguac
oar-X_2187_mt	oar-X_2187	6412,00	3p	aagaacctgaacgaaccttttgg	gaaaaguuuguuuugaguuuucccaaaagauaguauggaagaaccugaacgaaccuuuugg
oar-X_2188_mt	oar-X_2188	541,00	5p	ttcacaagaaggtgtcattcatg	uucacaagaaggugucauucauguggucuacaauuugaauggugcuuuuuugugaaga
oar-X_2188_st	oar-X_2188	275,00	3p	aatggtgcttttttgtgaaga	uucacaagaaggugucauucauguggucuacaauuugaauggugcuuuuuugugaaga
oar-X_2195_mt	oar-X_2195	377,00	3p	tgattggtacttcttagagtga	cacuucaggaaguaccauccaugugaauagaaauaugauugguacuucuuagaguga
oar-X_2197_st	oar-X_2197	154,00	5p	attccaaggcttgccattcatc	auuccaaggcuugccauucaucuggcuaaacuugugauuggcacgucuuggaauga
oar-X_2197_mt	oar-X_2197	8196,00	3p	attggcacgtcttggaatga	auuccaaggcuugccauucaucuggcuaaacuugugauuggcacgucuuggaauga
oar-X_2199_st	oar-X_2199	683,00	3p	aaactggaatgaactttttgt	caaaaaguuuguuuggguuuuucuguaaaaugguauggaaaaacuggaaugaacuuuuugu
oar-X_2199_mt	oar-X_2199	2351,00	5p	caaaaagtttgtttgggttttt	caaaaaguuuguuuggguuuuucuguaaaaugguauggaaaaacuggaaugaacuuuuugu
oar-7_1858_mt	oar-X_2203	8003,00	3p	aaaacctgaatgaactttttgt	aaaagguuuguuuuggguuuucaguaagauguuacgaaaaaccugaaugaacuuuuugu
oar-X_2206_st	oar-X_2206	311,00	3p	aaacatctggttggttgagaga	cgucaaccauccagcuguuugaggugaugcaaacaaacaucugguugguugagaga
oar-X_2206_mt	oar-X_2206	579,00	5p	cgtcaaccatccagctgtttga	cgucaaccauccagcuguuugaggugaugcaaacaaacaucugguugguugagaga
oar-X_2209_st	oar-X_2209	47,00	5p	aagagtttgttcgggtttct	aagaguuuguucggguuucuccauaagcuguauagaaaaacccgaacgagcucuuugg
oar-X_2209_mt	oar-X_2209	378,00	3p	aaaacccgaacgagctctttgg	aagaguuuguucggguuucuccauaagcuguauagaaaaacccgaacgagcucuuugg
oar-X_2211_mt	oar-X_2211	1817,00	3p	aatggcgccactagggttgtgc	acaacccuaggagagggugccauucacauagacuagaauugaauggcgccacuaggguugugc
oar-X_2211_st	oar-X_2211	248,00	5p	acaaccctaggagagggtgccatt	acaacccuaggagagggugccauucacauagacuagaauugaauggcgccacuaggguugugc
